# Supplementary material for: Exploring Tissue- and Sex-Specific DNA Methylation in Cattle Using a Pan-Mammalian Infinium Array
Source: Int J Mol Sci. 2025 May 1;26(9):4284. doi: 10.3390/ijms26094284 (PMC12072048; doi:10.3390/ijms26094284)
Supplement: Supplementary file 1 [file ijms-26-04284-s001.zip]

Archive with 1 entries (1 files):
- ijms-3568897-supplementary.xlsx
