# Supplementary material for: Exploring Tissue- and Sex-Specific DNA Methylation in Cattle Using a Pan-Mammalian Infinium Array
Source: Int J Mol Sci. 2025 May 1;26(9):4284. doi: 10.3390/ijms26094284 (PMC12072048; doi:10.3390/ijms26094284)
Supplement: Supplementary file 1 [file ijms-26-04284-s001.zip › ijms-3568897-supplementary.xlsx]

## Sheet: Table_S1
Table S1. Genes located near or within the 532 highly conserved methylated sites (HCMS).
SYMBOL	ENSEMBL
ZNF608	ENSBTAG00000016137
SSBP2	ENSBTAG00000013856
TRRAP	ENSBTAG00000007113
PDZRN3	ENSBTAG00000018644
TSHZ3	ENSBTAG00000002687
MNT	ENSBTAG00000025129
KDM5C	ENSBTAG00000014943
NTM	ENSBTAG00000010032
ADGRV1	ENSBTAG00000006031
FOXP4	ENSBTAG00000014211
PTPRM	ENSBTAG00000024015
MYO5A	ENSBTAG00000006489
SMG1	ENSBTAG00000020735
KIAA0319L	ENSBTAG00000016694
SV2B	ENSBTAG00000027074
CYP11A1	ENSBTAG00000006934
PBX1	ENSBTAG00000013801
LMO1	ENSBTAG00000016320
MARK2	ENSBTAG00000007825
PIK3C3	ENSBTAG00000026290
NCOA2	ENSBTAG00000020312
BMP8A	ENSBTAG00000050691
GOLGA1	ENSBTAG00000015286
ZNF536	ENSBTAG00000007262
ZNF827	ENSBTAG00000012738
DLGAP1	ENSBTAG00000005372
EBF1	ENSBTAG00000037508
LMO3	ENSBTAG00000013541
DEPDC5	ENSBTAG00000001295
AHCYL2	ENSBTAG00000001754
CAMKMT	ENSBTAG00000032519
MEIS2	ENSBTAG00000003172
TNRC6B	ENSBTAG00000021076
SRSF7	ENSBTAG00000014891
HELT	NA
IKZF2	ENSBTAG00000037804
MGMT	ENSBTAG00000050386
DGKZ	ENSBTAG00000013636
NRF1	ENSBTAG00000014273
ADIPOR2	ENSBTAG00000009050
SV2C	ENSBTAG00000017507
ASCL1	ENSBTAG00000016227
ADAM10	ENSBTAG00000005481
AMBRA1	ENSBTAG00000004282
MECOM	ENSBTAG00000005871
OSBPL3	ENSBTAG00000019342
CELF2	NA
ZNF521	ENSBTAG00000007383

## Sheet: Table_S2
Table S2. Genes associated with tissue-specific differentially methylated sites (tDMS).
SYMBOL	ENSEMBL	Tissue
PROX1	ENSBTAG00000010978	Sperm
MKI67	ENSBTAG00000002444	Sperm
SETD5	ENSBTAG00000019193	Sperm
WWP2	ENSBTAG00000018421	Sperm
MAPT	ENSBTAG00000017512	Sperm
GGCT	ENSBTAG00000010597	Sperm
NFIX	ENSBTAG00000018229	Sperm
CDH5	ENSBTAG00000007421	Sperm
EVX1	ENSBTAG00000020919	Sperm
BTRC	ENSBTAG00000007476	Sperm
WBP1L	ENSBTAG00000014336	Sperm
ACTRT3	ENSBTAG00000013141	Sperm
ZEB2	ENSBTAG00000048810	Sperm
NR4A2	ENSBTAG00000003650	Sperm
BCL11A	ENSBTAG00000016534	Sperm
BARHL2	ENSBTAG00000005938	Sperm
ZBTB12	ENSBTAG00000032031	Sperm
PRSS23	ENSBTAG00000015177	Sperm
ISL1	ENSBTAG00000001241	Sperm
PKN2	ENSBTAG00000021900	Sperm
LRBA	ENSBTAG00000018546	Sperm
ARRDC3	ENSBTAG00000007116	Sperm
POU3F1	ENSBTAG00000012061	Sperm
UNCX	ENSBTAG00000030721	Sperm
UBE2D2	ENSBTAG00000004161	Sperm
MVB12B	ENSBTAG00000050426	Sperm
MEIS1	ENSBTAG00000008448	Sperm
MN1	ENSBTAG00000010464	Sperm
RGS6	ENSBTAG00000014189	Sperm
TCF7L2	ENSBTAG00000021574	Sperm
FKBP5	ENSBTAG00000047502	Sperm
RABAC1	ENSBTAG00000018633	Sperm
CDH23	ENSBTAG00000021497	Sperm
ROBO1	ENSBTAG00000009851	Sperm
LMO4	ENSBTAG00000000305	Sperm
DGKB	ENSBTAG00000021905	Sperm
RBM39	ENSBTAG00000003949	Sperm
TFAP2A	ENSBTAG00000001250	Sperm
SKOR2	ENSBTAG00000032962	Sperm
NEUROG2	ENSBTAG00000015259	Sperm
EBF3	ENSBTAG00000008272	Sperm
PMFBP1	ENSBTAG00000013266	Sperm
NR2F2	ENSBTAG00000018007	Sperm
NFIB	ENSBTAG00000027442	Sperm
PRR5L	ENSBTAG00000021029	Sperm
ODF3L1	ENSBTAG00000019506	Sperm
TSEN2	ENSBTAG00000037980	Sperm
TBX4	ENSBTAG00000009968	Sperm
RAB11FIP2	ENSBTAG00000007460	Sperm
MEIS2	ENSBTAG00000003172	Sperm
PKDCC	ENSBTAG00000019382	Sperm
C7H5orf24	ENSBTAG00000012762	Sperm
SMAD1	ENSBTAG00000002835	Sperm
TSHZ3	ENSBTAG00000002687	Sperm
CA8	ENSBTAG00000017529	Sperm
ADGRB3	ENSBTAG00000015335	Sperm
EBF1	ENSBTAG00000037508	Sperm
DNMT3A	ENSBTAG00000021143	Sperm
SF1	ENSBTAG00000001035	Sperm
HOXA6	ENSBTAG00000024341	Sperm
PTCH1	ENSBTAG00000009903	Sperm
NFIA	ENSBTAG00000000074	Sperm
TENM2	ENSBTAG00000025071	Sperm
BUD13	ENSBTAG00000016855	Sperm
GRIK2	ENSBTAG00000033153	Sperm
USH2A	ENSBTAG00000006188	Sperm
PSMD14	ENSBTAG00000021691	Sperm
FAM98A	ENSBTAG00000008548	Sperm
PEX14	ENSBTAG00000013538	Sperm
CDH18	ENSBTAG00000037844	Sperm
FEZF2	ENSBTAG00000020302	Sperm
BARX1	ENSBTAG00000004468	Sperm
ELAVL1	ENSBTAG00000000613	Sperm
UBE3A	ENSBTAG00000002487	Sperm
ZFHX3	ENSBTAG00000014636	Sperm
RNF220	ENSBTAG00000012355	Sperm
FOXB2	ENSBTAG00000032983	Sperm
FOXG1	ENSBTAG00000011113	Sperm
DNAH1	ENSBTAG00000047794	Sperm
ERC2	ENSBTAG00000010029	Sperm
FAM205C	ENSBTAG00000017338	Sperm
CDK5RAP3	ENSBTAG00000014202	Sperm
ODF2	ENSBTAG00000030567	Sperm
TLE4	ENSBTAG00000003532	Sperm
ZFHX4	ENSBTAG00000033268	Sperm
FOXA2	ENSBTAG00000012407	Sperm
RTL1	ENSBTAG00000046585	Sperm
SNX2	ENSBTAG00000025358	Sperm
MYOCD	ENSBTAG00000035706	Sperm
DMRT1	ENSBTAG00000033352	Sperm
TBCA	ENSBTAG00000003263	Sperm
NPTN	ENSBTAG00000008218	Sperm
FOXP4	ENSBTAG00000014211	Sperm
DLX3	ENSBTAG00000017409	Sperm
CCNT2	ENSBTAG00000014158	Sperm
MEF2C	ENSBTAG00000020701	Sperm
DNAJC19	ENSBTAG00000023513	Sperm
ARAP3	ENSBTAG00000015938	Sperm
PTBP2	ENSBTAG00000008809	Sperm
HES1	ENSBTAG00000000569	Sperm
APAF1	ENSBTAG00000021661	Sperm
CASZ1	ENSBTAG00000019818	Sperm
HMGA1	ENSBTAG00000034529	Sperm
TAS1R2	ENSBTAG00000015246	Sperm
DNM3	ENSBTAG00000014319	Sperm
GLIS1	ENSBTAG00000017986	Sperm
BCOR	ENSBTAG00000047339	Sperm
DPYD	ENSBTAG00000031358	Sperm
PKNOX2	ENSBTAG00000000052	Sperm
MAP2K5	ENSBTAG00000000218	Sperm
RALGAPA2	ENSBTAG00000014178	Sperm
DCAF8	ENSBTAG00000005796	Sperm
KLHL1	ENSBTAG00000008647	Sperm
JAG1	ENSBTAG00000012817	Sperm
AMBRA1	ENSBTAG00000004282	Sperm
MCTP1	ENSBTAG00000054976	Sperm
EIF4G2	ENSBTAG00000020308	Sperm
CTNNA3	ENSBTAG00000045699	Sperm
OLIG3	ENSBTAG00000008749	Sperm
GLYCTK	ENSBTAG00000021695	Sperm
CCDC178	ENSBTAG00000000138	Sperm
SPTBN1	ENSBTAG00000006995	Sperm
TBR1	ENSBTAG00000021692	Sperm
AUTS2	ENSBTAG00000002083	Sperm
HOXB5	ENSBTAG00000045835	Sperm
TOX3	ENSBTAG00000000418	Sperm
SMARCC2	ENSBTAG00000014697	Sperm
KCNQ3	ENSBTAG00000020667	Sperm
CNTFR	ENSBTAG00000015361	Sperm
MAFB	ENSBTAG00000003396	Sperm
DYSF	ENSBTAG00000013290	Sperm
MYH7B	ENSBTAG00000003512	Sperm
LBX1	ENSBTAG00000002261	Sperm
MED13L	ENSBTAG00000001888	Sperm
SALL1	ENSBTAG00000008544	Sperm
UBFD1	ENSBTAG00000046033	Sperm
PAX2	ENSBTAG00000021566	Sperm
CREB5	ENSBTAG00000018909	Sperm
TRPM3	ENSBTAG00000050253	Sperm
ZNF219	ENSBTAG00000021008	Sperm
CRYBB1	ENSBTAG00000019280	Sperm
SOBP	ENSBTAG00000019175	Sperm
DLX1	ENSBTAG00000015217	Sperm
LHX5	ENSBTAG00000003107	Sperm
AHDC1	ENSBTAG00000037456	Sperm
GAP43	ENSBTAG00000006451	Sperm
ASCC2	ENSBTAG00000002452	Sperm
TENM3	ENSBTAG00000021133	Sperm
MBIP	ENSBTAG00000009941	Sperm
DLX6	ENSBTAG00000021458	Sperm
URI1	ENSBTAG00000007559	Sperm
DACH1	ENSBTAG00000043985	Sperm
SIX1	ENSBTAG00000012139	Sperm
KIAA0825	ENSBTAG00000003144	Sperm
EIF4A2	ENSBTAG00000014724	Sperm
OSR2	ENSBTAG00000013213	Sperm
NUDT2	ENSBTAG00000031793	Sperm
NRXN3	ENSBTAG00000025324	Sperm
MACF1	ENSBTAG00000021024	Sperm
NSD3	ENSBTAG00000001529	Sperm
CXADR	ENSBTAG00000004869	Sperm
SAMD14	ENSBTAG00000040521	Sperm
SPTSSA	ENSBTAG00000013981	Sperm
SRRM4	ENSBTAG00000008676	Sperm
KIAA2026	ENSBTAG00000047550	Sperm
GATA3	ENSBTAG00000017243	Sperm
TEX29	ENSBTAG00000007298	Sperm
AGTR1	ENSBTAG00000045633	Sperm
PBX3	ENSBTAG00000013314	Sperm
CHD3	ENSBTAG00000014377	Sperm
KLHL29	ENSBTAG00000021969	Sperm
LYL1	ENSBTAG00000019329	Sperm
VIRMA	ENSBTAG00000003789	Sperm
DENND1A	ENSBTAG00000003610	Sperm
LNPK	ENSBTAG00000018061	Sperm
POU3F2	ENSBTAG00000024773	Sperm
PFKP	ENSBTAG00000002683	Sperm
NEDD4L	ENSBTAG00000005412	Sperm
ZNF423	ENSBTAG00000017397	Sperm
POLA1	ENSBTAG00000008170	Sperm
CELF4	ENSBTAG00000004940	Sperm
VRK1	ENSBTAG00000014230	Sperm
BTBD9	ENSBTAG00000000529	Sperm
SAMD4A	ENSBTAG00000001468	Sperm
SCRT2	ENSBTAG00000051653	Sperm
CSMD2	ENSBTAG00000005784	Sperm
HOXA3	ENSBTAG00000008139	Sperm
FLI1	ENSBTAG00000008283	Sperm
THRB	ENSBTAG00000017802	Sperm
CDC73	ENSBTAG00000016703	Sperm
HOXC10	ENSBTAG00000003278	Sperm
PCSK5	ENSBTAG00000008101	Sperm
EMSY	ENSBTAG00000010826	Sperm
ZSWIM6	ENSBTAG00000021224	Sperm
RXRA	ENSBTAG00000017851	Sperm
DCX	ENSBTAG00000019591	Sperm
WAC	ENSBTAG00000018263	Sperm
MGMT	ENSBTAG00000050386	Sperm
TSHZ1	ENSBTAG00000000422	Sperm
SCRIB	ENSBTAG00000008421	Sperm
SOX5	ENSBTAG00000022360	Sperm
ZBTB16	ENSBTAG00000011266	Sperm
VSTM2L	ENSBTAG00000004750	Sperm
MPPED2	ENSBTAG00000020956	Sperm
PAPOLA	ENSBTAG00000004054	Sperm
SKIDA1	ENSBTAG00000044047	Sperm
SMUG1	ENSBTAG00000021974	Sperm
SKAP2	ENSBTAG00000005650	Sperm
BMX	ENSBTAG00000000377	Sperm
PJA1	ENSBTAG00000021026	Sperm
SMG7	ENSBTAG00000008003	Sperm
FOXB1	ENSBTAG00000019114	Sperm
NR0B1	ENSBTAG00000015532	Sperm
INSC	ENSBTAG00000032782	Sperm
C10H15orf41	ENSBTAG00000002179	Sperm
TRPS1	ENSBTAG00000017694	Sperm
RUNX2	ENSBTAG00000004104	Sperm
GRIN2B	ENSBTAG00000000219	Sperm
SLBP	ENSBTAG00000001328	Sperm
NR2F1	ENSBTAG00000017599	Sperm
PEBP4	ENSBTAG00000015416	Sperm
ID1	ENSBTAG00000016169	Sperm
SND1	ENSBTAG00000010692	Sperm
RIMBP2	ENSBTAG00000009797	Sperm
CLDN14	ENSBTAG00000030585	Sperm
CHD2	ENSBTAG00000051831	Sperm
CETN3	ENSBTAG00000014373	Sperm
TCF4	ENSBTAG00000016462	Sperm
CNR1	ENSBTAG00000054523	Sperm
ZNF366	ENSBTAG00000020601	Sperm
VTI1A	ENSBTAG00000050055	Sperm
FBLN1	ENSBTAG00000012088	Sperm
NLK	ENSBTAG00000014825	Sperm
CYP7B1	ENSBTAG00000001299	Sperm
CD83	ENSBTAG00000050334	Sperm
EPHA7	ENSBTAG00000021420	Sperm
FAXC	ENSBTAG00000044061	Sperm
TSPAN9	ENSBTAG00000049163	Sperm
LSAMP	ENSBTAG00000049383	Sperm
FGF8	ENSBTAG00000001530	Sperm
KCNMA1	ENSBTAG00000013300	Sperm
DPP4	ENSBTAG00000048246	Sperm
GLCCI1	ENSBTAG00000008533	Sperm
TLE3	ENSBTAG00000015580	Sperm
MID1IP1	ENSBTAG00000011463	Sperm
NAV3	ENSBTAG00000009852	Sperm
PARP11	ENSBTAG00000000275	Sperm
HOXC9	ENSBTAG00000005606	Sperm
PSAT1	ENSBTAG00000013960	Sperm
TARBP2	ENSBTAG00000000435	Sperm
SLC12A1	ENSBTAG00000010145	Sperm
SATB2	ENSBTAG00000016334	Sperm
NEB	ENSBTAG00000006907	Sperm
DLG2	ENSBTAG00000027868	Sperm
CNOT4	ENSBTAG00000017919	Sperm
NIPBL	ENSBTAG00000000579	Sperm
FOXP2	ENSBTAG00000011246	Sperm
ZNF362	ENSBTAG00000012629	Sperm
TOX	ENSBTAG00000004954	Sperm
SFXN5	ENSBTAG00000050078	Sperm
LHCGR	ENSBTAG00000016573	Sperm
FANCL	ENSBTAG00000005870	Sperm
XYLT1	ENSBTAG00000005523	Sperm
ATG13	ENSBTAG00000017325	Sperm
RUNX1T1	ENSBTAG00000017339	Sperm
CADM1	ENSBTAG00000000977	Sperm
MBNL1	ENSBTAG00000004564	Sperm
GSE1	ENSBTAG00000009918	Sperm
ZBTB18	ENSBTAG00000000385	Sperm
PSMD7	ENSBTAG00000018425	Sperm
PHF20	ENSBTAG00000005571	Sperm
ADK	ENSBTAG00000011072	Sperm
DDX39B	ENSBTAG00000014490	Sperm
ALDH4A1	ENSBTAG00000030335	Sperm
FOXO6	ENSBTAG00000024115	Sperm
TTC34	ENSBTAG00000001642	Sperm
TAFA1	ENSBTAG00000019041	Sperm
ZFPM2	ENSBTAG00000001649	Sperm
RBFOX2	ENSBTAG00000020125	Sperm
ATRN	ENSBTAG00000003848	Sperm
GORAB	ENSBTAG00000003295	Sperm
HOXD3	ENSBTAG00000004835	Sperm
RRAGC	ENSBTAG00000009368	Sperm
GLI3	ENSBTAG00000010671	Sperm
TSHZ2	ENSBTAG00000007917	Sperm
MID2	ENSBTAG00000021968	Sperm
ATP11B	ENSBTAG00000000290	Sperm
NT5C1B	ENSBTAG00000005270	Sperm
CUX2	ENSBTAG00000008571	Sperm
URM1	ENSBTAG00000025612	Sperm
TSSK3	ENSBTAG00000020652	Sperm
ARMC1	ENSBTAG00000015901	Sperm
SPRY4	ENSBTAG00000008250	Sperm
ARID1A	ENSBTAG00000001024	Sperm
R3HDM1	ENSBTAG00000013302	Sperm
CAMK2G	ENSBTAG00000012667	Sperm
BUB3	ENSBTAG00000017913	Sperm
LMO1	ENSBTAG00000016320	Sperm
TENM4	ENSBTAG00000007439	Sperm
ESRRG	ENSBTAG00000010392	Sperm
ZNF106	ENSBTAG00000004079	Sperm
BMP7	ENSBTAG00000015362	Sperm
NEUROD2	ENSBTAG00000004119	Sperm
FAM222A	ENSBTAG00000050459	Sperm
CLCF1	ENSBTAG00000046110	Sperm
ZNF703	ENSBTAG00000013943	Sperm
NR6A1	ENSBTAG00000040585	Sperm
DYRK1A	ENSBTAG00000001771	Sperm
ZNF536	ENSBTAG00000007262	Sperm
EGLN2	ENSBTAG00000017996	Sperm
MSI1	ENSBTAG00000009800	Sperm
TMEM30B	ENSBTAG00000016713	Sperm
CYP26B1	ENSBTAG00000012212	Sperm
AKAP6	ENSBTAG00000017719	Sperm
DMRTA2	ENSBTAG00000010414	Sperm
EPHB3	ENSBTAG00000005313	Sperm
CNDP1	ENSBTAG00000021428	Sperm
HOXC4	ENSBTAG00000003304	Sperm
OSR1	ENSBTAG00000008113	Sperm
RCN1	ENSBTAG00000047362	Sperm
HEATR5A	ENSBTAG00000022847	Sperm
RPS6KC1	ENSBTAG00000001181	Sperm
FIGN	ENSBTAG00000008704	Sperm
FOXN3	ENSBTAG00000046684	Sperm
MAPKAP1	ENSBTAG00000010271	Sperm
SNX24	ENSBTAG00000031069	Sperm
ACTRT2	ENSBTAG00000017929	Sperm
BRD7	ENSBTAG00000021575	Sperm
PEX2	ENSBTAG00000003885	Sperm
ZNF462	ENSBTAG00000019187	Sperm
ASB8	ENSBTAG00000000289	Sperm
HMX3	ENSBTAG00000001006	Sperm
FOXP1	ENSBTAG00000016533	Sperm
PDE11A	ENSBTAG00000016396	Sperm
PAQR9	ENSBTAG00000011116	Sperm
GTDC1	ENSBTAG00000001132	Sperm
PRDM1	ENSBTAG00000000816	Sperm
IQCH	ENSBTAG00000013638	Sperm
DNAJC24	ENSBTAG00000050888	Sperm
SOX6	ENSBTAG00000044185	Sperm
PATZ1	ENSBTAG00000005478	Sperm
WNT3	ENSBTAG00000016012	Sperm
CYP26A1	ENSBTAG00000021118	Sperm
PGS1	ENSBTAG00000000675	Sperm
ARX	ENSBTAG00000050504	Sperm
ELAVL4	ENSBTAG00000021046	Sperm
CRY2	ENSBTAG00000021223	Sperm
ARHGAP15	ENSBTAG00000032289	Sperm
HOXD4	ENSBTAG00000039581	Sperm
ADAMTS16	ENSBTAG00000018460	Sperm
ZNF609	ENSBTAG00000015808	Sperm
ERI3	ENSBTAG00000015559	Sperm
FAM219A	ENSBTAG00000008537	Sperm
EBF2	ENSBTAG00000040390	Sperm
MMS22L	ENSBTAG00000000629	Sperm
FBXL4	ENSBTAG00000005729	Sperm
GNAI2	ENSBTAG00000020645	Sperm
TRA2B	ENSBTAG00000001697	Sperm
KCNC4	ENSBTAG00000007352	Sperm
FOXD2	ENSBTAG00000045643	Sperm
ZFP64	ENSBTAG00000001512	Sperm
CLK1	ENSBTAG00000005408	Sperm
ETV6	ENSBTAG00000014605	Sperm
LMO3	ENSBTAG00000013541	Sperm
TSPAN17	ENSBTAG00000017451	Sperm
BACH2	ENSBTAG00000020713	Sperm
KCNJ9	ENSBTAG00000024507	Sperm
TFEC	ENSBTAG00000014228	Sperm
NPAS3	ENSBTAG00000004462	Sperm
KCNU1	ENSBTAG00000027118	Sperm
SP6	ENSBTAG00000001825	Sperm
INSIG2	ENSBTAG00000002112	Sperm
FHOD3	ENSBTAG00000021581	Sperm
ARAF	ENSBTAG00000005039	Sperm
PBX1	ENSBTAG00000013801	Sperm
NCDN	ENSBTAG00000016696	Sperm
FGR	ENSBTAG00000011784	Sperm
HIPK2	ENSBTAG00000017860	Sperm
SOX12	ENSBTAG00000027386	Sperm
IRX1	ENSBTAG00000000809	Sperm
SMC4	ENSBTAG00000005862	Sperm
SP8	ENSBTAG00000002604	Sperm
HNRNPH3	ENSBTAG00000014316	Sperm
CDH8	ENSBTAG00000022783	Sperm
HNRNPC	ENSBTAG00000011396	Sperm
NOVA1	ENSBTAG00000002170	Sperm
DHX35	ENSBTAG00000004039	Sperm
KCNH8	ENSBTAG00000012798	Sperm
SOX21	ENSBTAG00000022484	Sperm
EIF4E3	ENSBTAG00000018862	Sperm
KCNJ2	ENSBTAG00000008294	Sperm
NRP2	ENSBTAG00000011971	Sperm
DYRK1B	ENSBTAG00000012509	Sperm
HOXD13	ENSBTAG00000004313	Sperm
POU4F1	ENSBTAG00000051184	Sperm
BNC2	ENSBTAG00000003669	Sperm
SH3PXD2B	ENSBTAG00000009019	Sperm
DAB2IP	ENSBTAG00000008232	Sperm
CXXC5	ENSBTAG00000003986	Sperm
BRINP1	ENSBTAG00000015936	Sperm
GPAT3	ENSBTAG00000017592	Sperm
SPATA17	ENSBTAG00000052073	Sperm
TMCO5A	ENSBTAG00000027162	Sperm
CAMK2A	ENSBTAG00000020087	Sperm
BCL11B	ENSBTAG00000018019	Sperm
LRFN2	ENSBTAG00000017971	Sperm
CRIM1	ENSBTAG00000009020	Sperm
ETAA1	ENSBTAG00000011727	Sperm
HIBADH	ENSBTAG00000001036	Sperm
ZNF608	ENSBTAG00000016137	Sperm
PTPRD	ENSBTAG00000010178	Sperm
GSX1	ENSBTAG00000009166	Sperm
HM13	ENSBTAG00000008840	Sperm
BHLHE22	ENSBTAG00000033173	Sperm
CYLD	ENSBTAG00000006291	Sperm
CLK3	ENSBTAG00000007304	Sperm
BMF	ENSBTAG00000012180	Sperm
SLF2	ENSBTAG00000012077	Sperm
PRKD1	ENSBTAG00000012789	Sperm
OLFM4	ENSBTAG00000022779	Sperm
LDAH	ENSBTAG00000031014	Sperm
MED12	ENSBTAG00000021351	Sperm
PTF1A	ENSBTAG00000047315	Sperm
PPARGC1A	ENSBTAG00000017024	Sperm
ADGRV1	ENSBTAG00000006031	Sperm
USP25	ENSBTAG00000019314	Sperm
SGSM2	ENSBTAG00000045500	Sperm
IRX6	ENSBTAG00000016407	Sperm
OPA1	ENSBTAG00000019514	Sperm
MITF	ENSBTAG00000006679	Sperm
TIFAB	ENSBTAG00000017648	Sperm
TMEM45B	ENSBTAG00000017602	Sperm
UBR2	ENSBTAG00000005967	Sperm
FAM172A	ENSBTAG00000050195	Sperm
SP7	ENSBTAG00000033292	Sperm
PDIK1L	ENSBTAG00000001513	Sperm
TFAP2B	ENSBTAG00000020426	Sperm
OPCML	ENSBTAG00000020769	Sperm
RORB	ENSBTAG00000021699	Sperm
OTX1	ENSBTAG00000006760	Sperm
JMJD1C	ENSBTAG00000001573	Sperm
HSD17B12	ENSBTAG00000000087	Sperm
SIX3	ENSBTAG00000027017	Sperm
RANBP17	ENSBTAG00000024801	Sperm
SPAG9	ENSBTAG00000012293	Sperm
BCL9	ENSBTAG00000002422	Sperm
WDTC1	ENSBTAG00000053588	Sperm
CTNNB1	ENSBTAG00000016420	Sperm
FAF1	ENSBTAG00000014482	Sperm
ACACA	ENSBTAG00000017567	Sperm
CAMK2N1	ENSBTAG00000009156	Sperm
WDR41	ENSBTAG00000020212	Sperm
ACIN1	ENSBTAG00000011571	Sperm
PRPF40B	ENSBTAG00000016589	Sperm
SRPK1	ENSBTAG00000016838	Sperm
POU4F2	ENSBTAG00000005648	Sperm
DYNLRB2	ENSBTAG00000017752	Sperm
KIAA1549L	ENSBTAG00000012846	Sperm
MYCN	ENSBTAG00000023372	Sperm
HS3ST2	ENSBTAG00000017391	Sperm
ETNK1	ENSBTAG00000005833	Sperm
HERPUD2	ENSBTAG00000015105	Sperm
GTSF1L	ENSBTAG00000011233	Sperm
LIN7C	ENSBTAG00000001460	Sperm
GSX2	ENSBTAG00000045812	Sperm
HAT1	ENSBTAG00000010118	Sperm
MAST4	ENSBTAG00000025964	Sperm
CTNNBL1	ENSBTAG00000007658	Sperm
FAM241A	ENSBTAG00000017375	Sperm
ZNF185	ENSBTAG00000005776	Sperm
KIRREL3	ENSBTAG00000006804	Sperm
OTX2	ENSBTAG00000014741	Sperm
HNRNPL	ENSBTAG00000001055	Sperm
SP1	ENSBTAG00000003021	Sperm
PLCL1	ENSBTAG00000007635	Sperm
RORA	ENSBTAG00000015904	Sperm
FGF6	ENSBTAG00000006800	Sperm
POU3F3	ENSBTAG00000050523	Sperm
TNFAIP1	ENSBTAG00000008115	Sperm
OLIG1	ENSBTAG00000037547	Sperm
DIO2	ENSBTAG00000001605	Sperm
OTP	ENSBTAG00000009249	Sperm
CDK6	ENSBTAG00000044023	Sperm
TP63	ENSBTAG00000015460	Sperm
APBB1	ENSBTAG00000015655	Sperm
ZNF521	ENSBTAG00000007383	Sperm
NHS	ENSBTAG00000039195	Sperm
MARK2	ENSBTAG00000007825	Sperm
ELAVL2	ENSBTAG00000046348	Sperm
DICER1	ENSBTAG00000012852	Sperm
LINGO1	ENSBTAG00000023147	Sperm
MAP3K12	ENSBTAG00000020758	Sperm
RPL11	ENSBTAG00000020905	Sperm
C1QTNF3	ENSBTAG00000017071	Sperm
SRSF3	ENSBTAG00000040006	Sperm
NUDT12	ENSBTAG00000027728	Sperm
EFNB1	ENSBTAG00000015801	Sperm
EBF4	ENSBTAG00000037757	Sperm
KANSL1	ENSBTAG00000012564	Sperm
FIGNL2	ENSBTAG00000002673	Sperm
PRPS1L1	ENSBTAG00000033954	Sperm
ATP5MC3	ENSBTAG00000002944	Sperm
PAPOLG	ENSBTAG00000007414	Sperm
HOXD10	ENSBTAG00000016030	Sperm
CALM	ENSBTAG00000032705	Sperm
OBI1	ENSBTAG00000000869	Sperm
ZCCHC7	ENSBTAG00000025859	Sperm
FAP	ENSBTAG00000008140	Sperm
TTC29	ENSBTAG00000004167	Sperm
CASK	ENSBTAG00000020136	Sperm
ARHGEF25	ENSBTAG00000018003	Sperm
RAD51B	ENSBTAG00000018971	Sperm
MYOG	ENSBTAG00000006030	Sperm
RARB	ENSBTAG00000011518	Sperm
CACNA1A	ENSBTAG00000014828	Sperm
KIF5A	ENSBTAG00000021336	Sperm
HMGXB3	ENSBTAG00000012768	Sperm
BRMS1L	ENSBTAG00000018400	Sperm
DRGX	ENSBTAG00000011991	Sperm
PDE5A	ENSBTAG00000024888	Sperm
NRG1	ENSBTAG00000004150	Sperm
WSCD1	ENSBTAG00000015656	Sperm
SMARCA2	ENSBTAG00000007494	Sperm
ARHGEF1	ENSBTAG00000018912	Sperm
RIC3	ENSBTAG00000004863	Sperm
MRM1	ENSBTAG00000010311	Sperm
ZNF503	ENSBTAG00000014506	Sperm
TXNL1	ENSBTAG00000015731	Sperm
CNTLN	ENSBTAG00000001847	Sperm
NOP58	ENSBTAG00000005517	Sperm
RBFOX1	ENSBTAG00000007210	Sperm
TARDBP	ENSBTAG00000003697	Sperm
USP19	ENSBTAG00000018921	Sperm
ASCC3	ENSBTAG00000020482	Sperm
SPRY2	ENSBTAG00000001774	Sperm
FYN	ENSBTAG00000011851	Sperm
TANC1	ENSBTAG00000004177	Sperm
SPEG	ENSBTAG00000046176	Sperm
IRX4	ENSBTAG00000015907	Sperm
WNT10B	ENSBTAG00000015347	Sperm
ONECUT1	ENSBTAG00000046470	Sperm
FRY	ENSBTAG00000006771	Sperm
HECTD2	ENSBTAG00000011651	Sperm
TNP1	ENSBTAG00000019003	Sperm
CPA5	ENSBTAG00000013476	Sperm
HECTD3	ENSBTAG00000019013	Sperm
ARRDC4	ENSBTAG00000018252	Sperm
NHLH2	ENSBTAG00000015067	Sperm
FOXN1	ENSBTAG00000013095	Sperm
SSUH2	ENSBTAG00000005433	Sperm
EFNA5	ENSBTAG00000016515	Sperm
NEUROD6	ENSBTAG00000000558	Sperm
ACADSB	ENSBTAG00000018041	Sperm
CDCA2	ENSBTAG00000002756	Sperm
RPS24	ENSBTAG00000013264	Sperm
IZUMO3	ENSBTAG00000023412	Sperm
PELI2	ENSBTAG00000005141	Sperm
KCNA4	ENSBTAG00000020793	Sperm
ZNF629	ENSBTAG00000026307	Sperm
ASIC1	ENSBTAG00000000970	Sperm
GBF1	ENSBTAG00000006014	Sperm
DRD2	ENSBTAG00000010860	Sperm
ESRRB	ENSBTAG00000012285	Sperm
WWOX	ENSBTAG00000015894	Sperm
SPRED2	ENSBTAG00000019456	Sperm
HNRNPAB	ENSBTAG00000013627	Sperm
VSTM2A	ENSBTAG00000003625	Sperm
RELCH	ENSBTAG00000016666	Sperm
HLF	ENSBTAG00000006618	Sperm
CEBPB	ENSBTAG00000051972	Sperm
SATB1	ENSBTAG00000021158	Sperm
PRRC2A	ENSBTAG00000019682	Sperm
CHPF2	ENSBTAG00000014371	Sperm
EPHB2	ENSBTAG00000045902	Sperm
ST7L	ENSBTAG00000014294	Sperm
TRIQK	ENSBTAG00000047532	Sperm
TAB3	ENSBTAG00000048159	Sperm
EMX2	ENSBTAG00000003027	Sperm
LIN52	ENSBTAG00000030557	Sperm
CDH11	ENSBTAG00000032092	Sperm
PAX6	ENSBTAG00000004561	Sperm
MZT1	ENSBTAG00000048960	Sperm
FERMT1	ENSBTAG00000020465	Sperm
ZNF202	ENSBTAG00000016684	Sperm
ZNF827	ENSBTAG00000012738	Sperm
GPR26	ENSBTAG00000051105	Sperm
GRID2	ENSBTAG00000046413	Sperm
ATXN1	ENSBTAG00000019675	Sperm
ZNF644	ENSBTAG00000011200	Sperm
CELF3	ENSBTAG00000019131	Sperm
ASS1	ENSBTAG00000020747	Sperm
BCL2L2	ENSBTAG00000019692	Sperm
ANXA6	ENSBTAG00000014809	Sperm
CACNA2D2	ENSBTAG00000009489	Sperm
ARID5B	ENSBTAG00000051333	Sperm
TOP1	ENSBTAG00000007960	Sperm
MRTFB	ENSBTAG00000008728	Sperm
PAX5	ENSBTAG00000012498	Sperm
DGKI	ENSBTAG00000019980	Sperm
NEK6	ENSBTAG00000019470	Sperm
VRK2	ENSBTAG00000033801	Sperm
CCDC122	ENSBTAG00000034753	Sperm
MCTP2	ENSBTAG00000013689	Sperm
GNAS	ENSBTAG00000047223	Sperm
RNLS	ENSBTAG00000054881	Sperm
NR5A1	ENSBTAG00000009017	Sperm
NKX6-1	ENSBTAG00000002518	Sperm
TOX2	ENSBTAG00000016741	Sperm
MAPKAPK5	ENSBTAG00000009346	Sperm
RRP15	ENSBTAG00000009838	Sperm
RIMS1	ENSBTAG00000020238	Sperm
METAP1D	ENSBTAG00000019075	Sperm
SHTN1	ENSBTAG00000007578	Sperm
CPEB4	ENSBTAG00000009995	Sperm
FAM92A	ENSBTAG00000013405	Sperm
FLOT2	ENSBTAG00000010073	Sperm
TBX2	ENSBTAG00000014278	Sperm
SORL1	ENSBTAG00000014611	Sperm
PRDM16	ENSBTAG00000018965	Sperm
NR5A2	ENSBTAG00000009265	Sperm
CHRM1	ENSBTAG00000011579	Sperm
KLF4	ENSBTAG00000020355	Sperm
IRX5	ENSBTAG00000004838	Sperm
NR4A1	ENSBTAG00000000507	Sperm
MACROD1	ENSBTAG00000017181	Sperm
MIB1	ENSBTAG00000007467	Sperm
HABP2	ENSBTAG00000019322	Sperm
HOXC11	ENSBTAG00000006879	Sperm
HAO1	ENSBTAG00000019811	Sperm
SYT17	ENSBTAG00000014229	Sperm
KDM2A	ENSBTAG00000044032	Sperm
KIZ	ENSBTAG00000020988	Sperm
KAT5	ENSBTAG00000005578	Sperm
ZFP36L1	ENSBTAG00000025434	Sperm
SFRP2	ENSBTAG00000018563	Sperm
RBM10	ENSBTAG00000002890	Sperm
EXT2	ENSBTAG00000019644	Sperm
RNF115	ENSBTAG00000008131	Sperm
DBN1	ENSBTAG00000011400	Sperm
CACNA1G	ENSBTAG00000009835	Sperm
KLF5	ENSBTAG00000002129	Sperm
HDAC9	ENSBTAG00000003808	Sperm
SLC9A8	ENSBTAG00000008969	Sperm
PPP2R2B	ENSBTAG00000001862	Sperm
GAS1	ENSBTAG00000046803	Sperm
EDA	ENSBTAG00000012543	Sperm
DNAJB5	ENSBTAG00000018318	Sperm
DNAH9	ENSBTAG00000022509	Sperm
ASXL1	ENSBTAG00000031402	Sperm
GRIK3	ENSBTAG00000009269	Sperm
NPAS4	ENSBTAG00000014925	Sperm
TMPO	ENSBTAG00000004240	Sperm
MED27	ENSBTAG00000000382	Sperm
PREPL	ENSBTAG00000017429	Sperm
CPEB2	ENSBTAG00000019847	Sperm
UNC5A	ENSBTAG00000014897	Sperm
KCND1	ENSBTAG00000009024	Sperm
ELK1	ENSBTAG00000015817	Sperm
SEMA3F	ENSBTAG00000018307	Sperm
VGLL4	ENSBTAG00000018600	Sperm
HS3ST3A1	ENSBTAG00000031107	Sperm
SLC35F3	ENSBTAG00000020361	Sperm
B3GALT2	ENSBTAG00000019859	Sperm
NDST4	ENSBTAG00000003131	Sperm
NHEJ1	ENSBTAG00000031041	Sperm
NTF3	ENSBTAG00000010223	Sperm
CSRNP3	ENSBTAG00000039091	Sperm
PRMT9	ENSBTAG00000010381	Sperm
KCNIP4	ENSBTAG00000047743	Sperm
GALNT5	ENSBTAG00000017376	Sperm
RERGL	ENSBTAG00000030493	Sperm
ADGRB2	ENSBTAG00000010657	Sperm
SLC38A6	ENSBTAG00000007931	Sperm
PCDH1	ENSBTAG00000012518	Sperm
HAAO	ENSBTAG00000004674	Sperm
SLC1A3	ENSBTAG00000018245	Sperm
BBX	ENSBTAG00000006893	Sperm
MEGF11	ENSBTAG00000034140	Sperm
SETBP1	ENSBTAG00000018088	Sperm
XKR6	ENSBTAG00000005396	Sperm
NCOA6	ENSBTAG00000007930	Sperm
SIM1	ENSBTAG00000002294	Sperm
FTO	ENSBTAG00000012501	Sperm
JADE1	ENSBTAG00000017493	Sperm
KDM6B	ENSBTAG00000048062	Sperm
SCN3A	ENSBTAG00000019385	Sperm
ACVR2A	ENSBTAG00000018114	Sperm
CLASP2	ENSBTAG00000011333	Sperm
CNTN4	ENSBTAG00000033225	Sperm
GDF5	ENSBTAG00000004429	Sperm
MAP3K20	ENSBTAG00000001083	Sperm
RAB11FIP5	ENSBTAG00000006162	Sperm
FNBP1L	ENSBTAG00000004383	Sperm
SMAD3	ENSBTAG00000012599	Sperm
CLIC5	ENSBTAG00000010244	Sperm
TMEM161B	ENSBTAG00000008484	Sperm
KREMEN1	ENSBTAG00000009773	Sperm
RASGRP2	ENSBTAG00000001029	Sperm
ASIC2	ENSBTAG00000025200	Sperm
CTIF	ENSBTAG00000018901	Sperm
CLPB	ENSBTAG00000001280	Sperm
PITX2	ENSBTAG00000009059	Sperm
NRXN2	ENSBTAG00000000244	Sperm
MECOM	ENSBTAG00000005871	Sperm
LHX1	ENSBTAG00000033562	Sperm
PRDM6	ENSBTAG00000020578	Sperm
NFYC	ENSBTAG00000021943	Sperm
ATP2B2	ENSBTAG00000001305	Sperm
RBM5	ENSBTAG00000006330	Sperm
PEG10	ENSBTAG00000053735	Sperm
PHF21A	ENSBTAG00000009611	Sperm
GDNF	ENSBTAG00000005176	Sperm
RBM19	ENSBTAG00000031824	Sperm
DMRTA1	ENSBTAG00000001315	Sperm
EVA1C	ENSBTAG00000017310	Sperm
SKAP1	ENSBTAG00000000641	Sperm
RBMS1	ENSBTAG00000005180	Sperm
RPS6KA2	ENSBTAG00000021741	Sperm
SMG6	ENSBTAG00000000267	Sperm
CLMN	ENSBTAG00000019916	Sperm
TGFB3	ENSBTAG00000012004	Sperm
CYP11A1	ENSBTAG00000006934	Sperm
CREBZF	ENSBTAG00000000455	Sperm
ZNF507	ENSBTAG00000014123	Sperm
EHBP1	ENSBTAG00000044173	Sperm
GRK2	ENSBTAG00000005832	Sperm
BRF2	ENSBTAG00000027665	Sperm
CACNA1H	ENSBTAG00000026461	Sperm
SP4	ENSBTAG00000014389	Sperm
TMEM47	ENSBTAG00000014304	Sperm
NASP	ENSBTAG00000015346	Sperm
TGFBI	ENSBTAG00000009513	Sperm
CBFA2T3	ENSBTAG00000010927	Sperm
MYL6	ENSBTAG00000010799	Sperm
NFE2L1	ENSBTAG00000013653	Sperm
RBM20	ENSBTAG00000023891	Sperm
RIMS4	ENSBTAG00000003382	Sperm
VSX2	ENSBTAG00000014632	Sperm
TBC1D5	ENSBTAG00000030581	Sperm
MAP3K7	ENSBTAG00000002625	Sperm
ENPP2	ENSBTAG00000013165	Sperm
RNF34	ENSBTAG00000002315	Sperm
IRX3	ENSBTAG00000012083	Sperm
UBASH3B	ENSBTAG00000000842	Sperm
SMAD6	ENSBTAG00000000625	Sperm
RALGPS1	ENSBTAG00000023843	Sperm
NOL4L	ENSBTAG00000008348	Sperm
SOX14	ENSBTAG00000019535	Sperm
CLINT1	ENSBTAG00000016199	Sperm
ADGRL4	ENSBTAG00000019733	Sperm
TMEM151B	ENSBTAG00000050799	Sperm
RSRC1	ENSBTAG00000031561	Sperm
NDRG4	ENSBTAG00000003894	Sperm
CDH22	ENSBTAG00000005672	Sperm
HPX	ENSBTAG00000003564	Sperm
NAA30	ENSBTAG00000012998	Sperm
SIX2	ENSBTAG00000004159	Sperm
TAOK3	ENSBTAG00000012550	Sperm
PDHB	ENSBTAG00000021724	Sperm
KCNJ3	ENSBTAG00000006159	Sperm
CORO1A	ENSBTAG00000008631	Sperm
LGI1	ENSBTAG00000005106	Sperm
BCAS3	ENSBTAG00000002663	Sperm
ELP4	ENSBTAG00000023831	Sperm
KCNAB2	ENSBTAG00000008125	Sperm
NKD1	ENSBTAG00000012295	Sperm
PAN3	ENSBTAG00000009912	Sperm
TFAP2D	ENSBTAG00000020425	Sperm
DCN	ENSBTAG00000003505	Sperm
PHTF2	ENSBTAG00000005102	Sperm
TEAD1	ENSBTAG00000032657	Sperm
ADGRL2	ENSBTAG00000012305	Sperm
GALR1	ENSBTAG00000021003	Sperm
DNAH6	ENSBTAG00000049566	Sperm
RARG	ENSBTAG00000007592	Sperm
POU6F2	ENSBTAG00000013648	Sperm
MYOF	ENSBTAG00000016918	Sperm
CCDC34	ENSBTAG00000021346	Sperm
UBTF	ENSBTAG00000005067	Sperm
SEMA3A	ENSBTAG00000018133	Sperm
SHOX2	ENSBTAG00000005230	Sperm
GMDS	ENSBTAG00000012058	Sperm
MED13	ENSBTAG00000011721	Sperm
NOX3	ENSBTAG00000013551	Sperm
POLG	ENSBTAG00000009098	Sperm
CHD8	ENSBTAG00000020422	Sperm
BIN1	ENSBTAG00000019177	Sperm
SRF	ENSBTAG00000012777	Sperm
SERTM2	ENSBTAG00000053463	Sperm
DYNC1I2	ENSBTAG00000002646	Sperm
HNF1B	ENSBTAG00000004710	Sperm
HNRNPA3	ENSBTAG00000021580	Sperm
ATG4C	ENSBTAG00000010124	Sperm
SLC35B3	ENSBTAG00000009157	Sperm
NKX1-1	ENSBTAG00000048789	Sperm
CHTOP	ENSBTAG00000005166	Sperm
RNF19B	ENSBTAG00000008330	Sperm
IL20RB	ENSBTAG00000008299	Sperm
TTC28	ENSBTAG00000012193	Sperm
CNOT1	ENSBTAG00000020782	Sperm
ARHGEF9	ENSBTAG00000012729	Sperm
HOXC13	ENSBTAG00000000923	Sperm
CDC6	ENSBTAG00000010384	Sperm
ORC5	ENSBTAG00000040058	Sperm
MSI2	ENSBTAG00000004406	Sperm
NDFIP2	ENSBTAG00000014227	Sperm
SMAD7	ENSBTAG00000012441	Sperm
CDHR3	ENSBTAG00000021365	Sperm
H2AFY	ENSBTAG00000016105	Sperm
TLX3	ENSBTAG00000010003	Sperm
HOXA2	ENSBTAG00000008138	Sperm
ADAMTS6	ENSBTAG00000016963	Sperm
ECEL1	ENSBTAG00000021050	Sperm
ADCY5	ENSBTAG00000018777	Sperm
DPH6	ENSBTAG00000001364	Sperm
THY1	ENSBTAG00000019627	Sperm
DDHD2	ENSBTAG00000013145	Sperm
GFRA2	ENSBTAG00000020665	Sperm
RYBP	ENSBTAG00000022689	Sperm
PIAS1	ENSBTAG00000005564	Sperm
IL17RD	ENSBTAG00000010999	Sperm
CDK12	ENSBTAG00000013238	Sperm
ATF7	ENSBTAG00000005863	Sperm
KCTD15	ENSBTAG00000017956	Sperm
CLASRP	ENSBTAG00000013697	Sperm
TNRC6B	ENSBTAG00000021076	Sperm
SKI	ENSBTAG00000038716	Sperm
MORN5	ENSBTAG00000004296	Sperm
ZBTB43	ENSBTAG00000003438	Sperm
VAC14	ENSBTAG00000023795	Sperm
YTHDF3	ENSBTAG00000018557	Sperm
USH1G	ENSBTAG00000017252	Sperm
HOXB7	ENSBTAG00000005546	Sperm
DNM1	ENSBTAG00000011307	Sperm
MTMR3	ENSBTAG00000001030	Sperm
FAM204A	ENSBTAG00000005057	Sperm
UNC79	ENSBTAG00000008017	Sperm
AGO4	ENSBTAG00000015220	Sperm
ASB18	ENSBTAG00000002024	Sperm
MFNG	ENSBTAG00000015043	Sperm
SCUBE1	ENSBTAG00000011275	Sperm
ZBTB7B	ENSBTAG00000021512	Sperm
PHOX2B	ENSBTAG00000044166	Sperm
APPBP2	ENSBTAG00000004489	Sperm
SALL3	ENSBTAG00000050200	Sperm
AFG1L	ENSBTAG00000014592	Sperm
CEP128	ENSBTAG00000021708	Sperm
DDHD1	ENSBTAG00000019924	Sperm
MVK	ENSBTAG00000005183	Sperm
HOXD8	ENSBTAG00000049845	Sperm
ATP12A	ENSBTAG00000014486	Sperm
GPR84	ENSBTAG00000015592	Sperm
FILIP1	ENSBTAG00000000053	Sperm
AGO3	ENSBTAG00000018324	Sperm
OLA1	ENSBTAG00000006970	Sperm
GPATCH2L	ENSBTAG00000003084	Sperm
GRIA2	ENSBTAG00000004775	Sperm
WNT4	ENSBTAG00000051083	Sperm
RASGRP1	ENSBTAG00000021872	Sperm
SAMD4B	ENSBTAG00000009785	Sperm
SYTL2	ENSBTAG00000000460	Sperm
STIM2	ENSBTAG00000019353	Sperm
USP47	ENSBTAG00000010919	Sperm
ALOX5	ENSBTAG00000020319	Sperm
CACNA1D	ENSBTAG00000010026	Sperm
SFN	ENSBTAG00000009223	Sperm
AATF	ENSBTAG00000021927	Sperm
ARL14EP	ENSBTAG00000012417	Sperm
JARID2	ENSBTAG00000012938	Sperm
AP2M1	ENSBTAG00000020106	Sperm
SLC14A2	ENSBTAG00000002099	Sperm
NBEA	ENSBTAG00000022991	Sperm
ZNF618	ENSBTAG00000025659	Sperm
BMP4	ENSBTAG00000003835	Sperm
NRGN	ENSBTAG00000001474	Sperm
FBXW7	ENSBTAG00000007953	Sperm
CCDC39	ENSBTAG00000001969	Sperm
LIMCH1	ENSBTAG00000010677	Sperm
FBXW4	ENSBTAG00000003579	Sperm
SPR	ENSBTAG00000021961	Sperm
DDX31	ENSBTAG00000003530	Sperm
FAM193B	ENSBTAG00000015192	Sperm
TSC22D3	ENSBTAG00000045877	Sperm
RIMS3	ENSBTAG00000018726	Sperm
KDELR3	ENSBTAG00000009886	Sperm
WDR7	ENSBTAG00000004005	Sperm
AHSA1	ENSBTAG00000020477	Sperm
DAXX	ENSBTAG00000016830	Sperm
IKZF2	ENSBTAG00000037804	Sperm
MTFP1	ENSBTAG00000018116	Sperm
TCF20	ENSBTAG00000000662	Sperm
MGAT3	ENSBTAG00000012503	Sperm
LCORL	ENSBTAG00000046561	Sperm
PLXNA2	ENSBTAG00000001173	Sperm
SREBF1	ENSBTAG00000007884	Sperm
DOCK3	ENSBTAG00000001874	Sperm
DPCD	ENSBTAG00000003578	Sperm
TLK2	ENSBTAG00000015713	Sperm
KLHL14	ENSBTAG00000020003	Sperm
ARID4B	ENSBTAG00000000222	Sperm
MSANTD1	ENSBTAG00000003776	Sperm
AFTPH	ENSBTAG00000009299	Sperm
UQCC1	ENSBTAG00000030990	Sperm
KIF1C	ENSBTAG00000001349	Sperm
RAB2A	ENSBTAG00000000948	Sperm
FOXD3	ENSBTAG00000008501	Sperm
DSCAML1	ENSBTAG00000016692	Sperm
MAT2B	ENSBTAG00000012350	Sperm
SRRM2	ENSBTAG00000012683	Sperm
FOXL1	ENSBTAG00000040605	Sperm
NR2C2	ENSBTAG00000013716	Sperm
KCNN1	ENSBTAG00000008626	Sperm
MYL2	ENSBTAG00000018369	Sperm
ERG	ENSBTAG00000011001	Sperm
NCAM1	ENSBTAG00000005710	Sperm
NCOR1	ENSBTAG00000013271	Sperm
EXT1	ENSBTAG00000006209	Sperm
NR2E1	ENSBTAG00000013991	Sperm
NLGN2	ENSBTAG00000020252	Sperm
DOC2A	ENSBTAG00000005031	Sperm
STXBP6	ENSBTAG00000021291	Sperm
ZADH2	ENSBTAG00000001724	Sperm
MGAT5	ENSBTAG00000018744	Sperm
INSYN1	ENSBTAG00000025803	Sperm
TMEM38B	ENSBTAG00000034867	Sperm
LHX4	ENSBTAG00000003992	Sperm
DLL4	ENSBTAG00000010361	Sperm
ZNF524	ENSBTAG00000012333	Sperm
SLIT3	ENSBTAG00000017746	Sperm
TRPC7	ENSBTAG00000014638	Sperm
TIPARP	ENSBTAG00000012120	Sperm
ARHGAP10	ENSBTAG00000002531	Sperm
RUNX1	ENSBTAG00000004742	Sperm
CIT	ENSBTAG00000008963	Sperm
SYT6	ENSBTAG00000018881	Sperm
PDLIM4	ENSBTAG00000015426	Sperm
FAM181A	ENSBTAG00000046590	Sperm
FBXO8	ENSBTAG00000006715	Sperm
C25H16orf82	ENSBTAG00000020051	Sperm
OLIG2	ENSBTAG00000049136	Sperm
ARHGAP23	ENSBTAG00000016911	Sperm
CCDC160	ENSBTAG00000036349	Sperm
DNAH2	ENSBTAG00000008605	Sperm
NIPSNAP3A	ENSBTAG00000006901	Sperm
NRP1	ENSBTAG00000019866	Sperm
AAK1	ENSBTAG00000009343	Sperm
ONECUT2	ENSBTAG00000022819	Sperm
ZDHHC21	ENSBTAG00000006197	Sperm
FGD4	ENSBTAG00000005453	Sperm
AP3B1	ENSBTAG00000005016	Sperm
ADRA1B	ENSBTAG00000040253	Sperm
NHSL2	ENSBTAG00000045565	Sperm
SP9	ENSBTAG00000014949	Sperm
SRPK2	ENSBTAG00000002175	Sperm
C1H21orf62	ENSBTAG00000043993	Sperm
LRIG3	ENSBTAG00000002227	Sperm
IGSF11	ENSBTAG00000045704	Sperm
MPDZ	ENSBTAG00000043961	Sperm
PRPH	ENSBTAG00000017864	Sperm
UBE2O	ENSBTAG00000020115	Sperm
RBM26	ENSBTAG00000017573	Sperm
TTC32	ENSBTAG00000015587	Sperm
PIPOX	ENSBTAG00000007946	Sperm
BTBD3	ENSBTAG00000048432	Sperm
SLC9A9	ENSBTAG00000031178	Sperm
C3H1orf87	ENSBTAG00000009481	Sperm
SLC4A10	ENSBTAG00000015317	Sperm
RAB11A	ENSBTAG00000018959	Sperm
HOXC12	ENSBTAG00000000924	Sperm
TMEM182	ENSBTAG00000038462	Sperm
SULF1	ENSBTAG00000004720	Sperm
WASF2	ENSBTAG00000018374	Sperm
LMX1B	ENSBTAG00000049695	Sperm
EEF1E1	ENSBTAG00000002534	Sperm
HOXC8	ENSBTAG00000012149	Sperm
HLCS	ENSBTAG00000033679	Sperm
FBXW8	ENSBTAG00000036183	Sperm
ATP2B3	ENSBTAG00000000520	Sperm
SNTA1	ENSBTAG00000000512	Sperm
CACNB3	ENSBTAG00000021808	Sperm
PPP3CB	ENSBTAG00000019525	Sperm
EVX2	ENSBTAG00000049537	Sperm
FHIT	ENSBTAG00000014418	Sperm
INHBA	ENSBTAG00000048508	Sperm
BCL6	ENSBTAG00000001511	Sperm
TLL1	ENSBTAG00000005968	Sperm
ZDHHC22	ENSBTAG00000014384	Sperm
MGAT4B	ENSBTAG00000009738	Sperm
SLC35C2	ENSBTAG00000003635	Sperm
DCC	ENSBTAG00000048378	Sperm
PODXL	ENSBTAG00000010452	Sperm
HMBOX1	ENSBTAG00000010819	Sperm
R3HDML	ENSBTAG00000013220	Sperm
CDC5L	ENSBTAG00000020012	Sperm
WDFY3	ENSBTAG00000013495	Sperm
DMBX1	ENSBTAG00000009625	Sperm
FAM131A	ENSBTAG00000012273	Sperm
ATP9B	ENSBTAG00000001224	Sperm
SLC7A11	ENSBTAG00000034075	Sperm
TMEM229B	ENSBTAG00000012900	Sperm
SON	ENSBTAG00000008482	Sperm
WRN	ENSBTAG00000021592	Sperm
CRTAC1	ENSBTAG00000008102	Sperm
NSMCE2	ENSBTAG00000009394	Sperm
RARA	ENSBTAG00000012500	Sperm
MMP2	ENSBTAG00000019267	Sperm
SHANK2	ENSBTAG00000003171	Sperm
DCLK2	ENSBTAG00000008098	Sperm
DDR2	ENSBTAG00000004885	Sperm
CELF1	ENSBTAG00000002520	Sperm
PAF1	ENSBTAG00000020428	Sperm
TRIM8	ENSBTAG00000021071	Sperm
CDKN3	ENSBTAG00000019496	Sperm
ELN	ENSBTAG00000019517	Sperm
GPATCH2	ENSBTAG00000001574	Sperm
KCNA1	ENSBTAG00000016646	Sperm
MAT2A	ENSBTAG00000020873	Sperm
ABCC9	ENSBTAG00000019294	Sperm
TNMD	ENSBTAG00000021059	Sperm
EEF2KMT	ENSBTAG00000008222	Sperm
SLITRK5	ENSBTAG00000010129	Sperm
DPH1	ENSBTAG00000009376	Sperm
MECR	ENSBTAG00000017253	Sperm
CDC42BPA	ENSBTAG00000022777	Sperm
SYNGAP1	ENSBTAG00000020975	Sperm
MYF5	ENSBTAG00000026972	Sperm
LOXL3	ENSBTAG00000018578	Sperm
CHST2	ENSBTAG00000011584	Sperm
NACC2	ENSBTAG00000020490	Sperm
HDAC5	ENSBTAG00000016254	Sperm
IQCA1L	ENSBTAG00000018838	Sperm
BAZ2B	ENSBTAG00000020654	Sperm
HACE1	ENSBTAG00000001533	Sperm
CCDC93	ENSBTAG00000010221	Sperm
IGFBP7	ENSBTAG00000019368	Sperm
NFASC	ENSBTAG00000045895	Sperm
CACNA1I	ENSBTAG00000045610	Sperm
EFCAB1	ENSBTAG00000008693	Sperm
RTN3	ENSBTAG00000019204	Sperm
NCOA2	ENSBTAG00000020312	Sperm
OGDHL	ENSBTAG00000021728	Sperm
CAMK2N2	ENSBTAG00000005657	Sperm
WDR25	ENSBTAG00000007233	Sperm
PDZRN3	ENSBTAG00000018644	Sperm
MEX3C	ENSBTAG00000014886	Sperm
ITPR3	ENSBTAG00000013245	Sperm
ZBTB44	ENSBTAG00000009210	Sperm
CENPW	ENSBTAG00000026704	Sperm
PRKCH	ENSBTAG00000003276	Sperm
KIF2A	ENSBTAG00000015022	Sperm
MAP3K1	ENSBTAG00000013790	Sperm
DMRT2	ENSBTAG00000008062	Sperm
ATP5MC2	ENSBTAG00000005735	Sperm
SALL4	ENSBTAG00000003101	Sperm
LGI2	ENSBTAG00000017390	Sperm
SEMA5B	ENSBTAG00000018765	Sperm
HHIP	ENSBTAG00000016071	Sperm
GNAO1	ENSBTAG00000003794	Sperm
SPI1	ENSBTAG00000021709	Sperm
DLG3	ENSBTAG00000011291	Sperm
MYO3B	ENSBTAG00000003626	Sperm
NOG	ENSBTAG00000040282	Sperm
PPP1R12A	ENSBTAG00000014609	Sperm
MEOX1	ENSBTAG00000015751	Sperm
CHD9	ENSBTAG00000002287	Sperm
OSBP2	ENSBTAG00000019146	Sperm
DNMT3B	ENSBTAG00000003901	Sperm
ARID1B	ENSBTAG00000002728	Sperm
MARCKS	ENSBTAG00000002082	Sperm
PHC2	ENSBTAG00000004603	Sperm
RSPO2	ENSBTAG00000013598	Sperm
DNAJC11	ENSBTAG00000011217	Sperm
PLCL2	ENSBTAG00000009942	Sperm
SLC43A2	ENSBTAG00000011482	Sperm
ZFAND3	ENSBTAG00000000527	Sperm
EN1	ENSBTAG00000021494	Sperm
HNRNPH1	ENSBTAG00000009389	Sperm
TP73	ENSBTAG00000005812	Sperm
TP53BP1	ENSBTAG00000021304	Sperm
FXYD2	ENSBTAG00000009828	Sperm
TTLL7	ENSBTAG00000003322	Sperm
CSNK2A1	ENSBTAG00000012341	Sperm
NTM	ENSBTAG00000010032	Sperm
CSNK1A1	ENSBTAG00000005326	Sperm
ANAPC16	ENSBTAG00000000162	Sperm
SRD5A3	ENSBTAG00000014913	Sperm
RBFOX3	ENSBTAG00000006280	Sperm
CMC1	ENSBTAG00000035286	Sperm
PTPRG	ENSBTAG00000021911	Sperm
ACVR2B	ENSBTAG00000018105	Sperm
HDAC11	ENSBTAG00000007208	Sperm
MAP7D1	ENSBTAG00000030301	Sperm
FHL1	ENSBTAG00000018513	Sperm
ING4	ENSBTAG00000017064	Sperm
PLA2G3	ENSBTAG00000011962	Sperm
NEDD1	ENSBTAG00000001894	Sperm
CDK19	ENSBTAG00000007288	Sperm
RPLP1	ENSBTAG00000018320	Sperm
HOXB3	ENSBTAG00000021427	Sperm
TENM1	ENSBTAG00000018819	Sperm
RASAL2	ENSBTAG00000015537	Sperm
TMEM260	ENSBTAG00000030881	Sperm
CTNND2	ENSBTAG00000017222	Sperm
SPRYD3	ENSBTAG00000021464	Sperm
RBM45	ENSBTAG00000006168	Sperm
FGFR2	ENSBTAG00000014064	Sperm
KIF12	ENSBTAG00000015685	Sperm
CDKAL1	ENSBTAG00000025589	Sperm
PLXNC1	ENSBTAG00000011245	Sperm
GRM1	ENSBTAG00000044181	Sperm
MDGA1	ENSBTAG00000005888	Sperm
PAX3	ENSBTAG00000009950	Sperm
YPEL3	ENSBTAG00000009047	Sperm
BCAT1	ENSBTAG00000013825	Sperm
CALCOCO1	ENSBTAG00000015016	Sperm
UPF1	ENSBTAG00000020922	Sperm
MAP3K3	ENSBTAG00000008151	Sperm
SLIT1	ENSBTAG00000043991	Sperm
AKT3	ENSBTAG00000017788	Sperm
POU4F3	ENSBTAG00000018817	Sperm
CATSPER3	ENSBTAG00000014746	Sperm
HOXA5	ENSBTAG00000012211	Sperm
NANOS2	ENSBTAG00000047505	Sperm
PSMB2	ENSBTAG00000002377	Sperm
ALDH1A1	ENSBTAG00000008103	Sperm
ZNF777	ENSBTAG00000002810	Sperm
SIDT2	ENSBTAG00000007192	Sperm
PCBP2	ENSBTAG00000020757	Sperm
PPM1A	ENSBTAG00000018127	Sperm
MSX2	ENSBTAG00000013873	Sperm
PAPPA	ENSBTAG00000004010	Sperm
ARIH1	ENSBTAG00000006708	Sperm
TAF4B	ENSBTAG00000004257	Sperm
DPF3	ENSBTAG00000025458	Sperm
PSD2	ENSBTAG00000000238	Sperm
ACTL7B	ENSBTAG00000019467	Sperm
AGAP1	ENSBTAG00000016504	Sperm
SLAIN1	ENSBTAG00000003511	Sperm
BABAM2	ENSBTAG00000031335	Sperm
NR4A3	ENSBTAG00000001864	Sperm
LRPPRC	ENSBTAG00000016368	Sperm
RIMS2	ENSBTAG00000003827	Sperm
TREM1	ENSBTAG00000017593	Sperm
KDM5A	ENSBTAG00000020472	Sperm
PTEN	ENSBTAG00000009498	Sperm
MLN	ENSBTAG00000015550	Sperm
ZMIZ1	ENSBTAG00000019313	Sperm
C13H20orf144	ENSBTAG00000003962	Sperm
NRXN1	ENSBTAG00000046199	Sperm
PCDH19	ENSBTAG00000014169	Sperm
GRIA3	ENSBTAG00000011833	Sperm
MIDN	ENSBTAG00000012172	Sperm
METTL11B	ENSBTAG00000021298	Sperm
AGO1	ENSBTAG00000012253	Sperm
COL5A2	ENSBTAG00000027020	Sperm
CRISP1	ENSBTAG00000008085	Sperm
EED	ENSBTAG00000007847	Sperm
EPB41L4B	ENSBTAG00000017063	Sperm
TUSC1	ENSBTAG00000008551	Sperm
LMCD1	ENSBTAG00000005431	Sperm
NUF2	ENSBTAG00000007247	Sperm
MB21D2	ENSBTAG00000005430	Sperm
CPLX2	ENSBTAG00000054924	Sperm
IDE	ENSBTAG00000019759	Sperm
IRF2BP2	ENSBTAG00000046841	Sperm
WNT1	ENSBTAG00000015364	Sperm
IER5L	ENSBTAG00000030521	Sperm
ZNF217	ENSBTAG00000030556	Sperm
SYT14	ENSBTAG00000046723	Sperm
GPATCH8	ENSBTAG00000038316	Sperm
CDON	ENSBTAG00000009315	Sperm
ZBTB47	ENSBTAG00000017365	Sperm
KLHL13	ENSBTAG00000000501	Sperm
GK2	ENSBTAG00000039245	Sperm
DTNB	ENSBTAG00000021072	Sperm
ANP32B	ENSBTAG00000021367	Sperm
FZD2	ENSBTAG00000020590	Sperm
CACNG3	ENSBTAG00000001404	Sperm
TLN2	ENSBTAG00000003667	Sperm
RWDD3	ENSBTAG00000021537	Sperm
ERCC6	ENSBTAG00000032527	Sperm
RNF19A	ENSBTAG00000017833	Sperm
DHX9	ENSBTAG00000019821	Sperm
MAF	ENSBTAG00000044192	Sperm
OGT	ENSBTAG00000000902	Sperm
NR1D1	ENSBTAG00000012178	Sperm
TMEM53	ENSBTAG00000012372	Sperm
RERE	ENSBTAG00000018272	Sperm
SYNPO	ENSBTAG00000013744	Sperm
TMPRSS15	ENSBTAG00000000597	Sperm
NUP214	ENSBTAG00000021896	Sperm
SLC6A5	ENSBTAG00000014300	Sperm
ST18	ENSBTAG00000005560	Sperm
NDUFA4L2	ENSBTAG00000031503	Sperm
RPS6KB2	ENSBTAG00000009175	Sperm
NPNT	ENSBTAG00000006686	Sperm
SPTAN1	ENSBTAG00000015327	Sperm
CADPS2	ENSBTAG00000005110	Sperm
EGFLAM	ENSBTAG00000019595	Sperm
TCF7	ENSBTAG00000001002	Sperm
LRP12	ENSBTAG00000011516	Sperm
LCLAT1	ENSBTAG00000054158	Sperm
SMAD2	ENSBTAG00000039916	Sperm
FERD3L	ENSBTAG00000039955	Sperm
HRH4	ENSBTAG00000020467	Sperm
ACVR1	ENSBTAG00000011909	Sperm
FZD4	ENSBTAG00000040128	Sperm
CUX1	ENSBTAG00000010659	Sperm
MID1	ENSBTAG00000010152	Sperm
FBRSL1	ENSBTAG00000039766	Sperm
PMP22	ENSBTAG00000019070	Sperm
SPAG17	ENSBTAG00000001080	Sperm
CDCA7L	ENSBTAG00000004976	Sperm
RUFY3	ENSBTAG00000016795	Sperm
NSD1	ENSBTAG00000025426	Sperm
TIAM1	ENSBTAG00000048631	Sperm
NRIP1	ENSBTAG00000047293	Sperm
EPHA8	ENSBTAG00000020102	Sperm
SCRT1	ENSBTAG00000050112	Sperm
STAB2	ENSBTAG00000006010	Sperm
PRDM13	ENSBTAG00000006095	Sperm
ATXN7L3	ENSBTAG00000019662	Sperm
EXOC5	ENSBTAG00000013042	Sperm
TMED10	ENSBTAG00000005694	Sperm
FAM222B	ENSBTAG00000047717	Sperm
ALK	ENSBTAG00000007379	Sperm
GSC	ENSBTAG00000010407	Sperm
FRMD4A	ENSBTAG00000008279	Sperm
VASH1	ENSBTAG00000008735	Sperm
SLC32A1	ENSBTAG00000047894	Sperm
ROBO2	ENSBTAG00000010462	Sperm
MLLT3	ENSBTAG00000014124	Sperm
MRPS9	ENSBTAG00000006150	Sperm
ITPRID1	ENSBTAG00000009254	Sperm
KIRREL1	ENSBTAG00000005799	Sperm
MYOD1	ENSBTAG00000002216	Sperm
GRAMD2B	ENSBTAG00000014974	Sperm
ARID2	ENSBTAG00000011087	Sperm
DDX5	ENSBTAG00000018423	Sperm
ANO4	ENSBTAG00000004145	Sperm
LRFN5	ENSBTAG00000003684	Sperm
CAVIN1	ENSBTAG00000039684	Sperm
FOXH1	ENSBTAG00000004761	Sperm
DHX15	ENSBTAG00000008896	Sperm
LDB3	ENSBTAG00000018707	Sperm
ZNF513	ENSBTAG00000019518	Sperm
PHYHIPL	ENSBTAG00000010947	Sperm
CYHR1	ENSBTAG00000035254	Sperm
SH3GLB2	ENSBTAG00000010626	Sperm
TMEM132C	ENSBTAG00000046256	Sperm
VSIG8	ENSBTAG00000010670	Sperm
NTRK3	ENSBTAG00000047543	Sperm
SEMA3D	ENSBTAG00000024394	Sperm
LRP6	ENSBTAG00000011761	Sperm
PRRC2C	ENSBTAG00000001821	Sperm
NT5E	ENSBTAG00000048655	Sperm
NKX2-1	ENSBTAG00000000541	Sperm
ERF	ENSBTAG00000000332	Sperm
TRIO	ENSBTAG00000005514	Sperm
DLGAP4	ENSBTAG00000001741	Sperm
ADNP	ENSBTAG00000000340	Sperm
TGM3	ENSBTAG00000001785	Sperm
PCDH17	ENSBTAG00000010420	Sperm
SLC44A1	ENSBTAG00000007163	Sperm
PORCN	ENSBTAG00000009282	Sperm
SYT7	ENSBTAG00000019947	Sperm
EIF5	ENSBTAG00000016282	Sperm
ZIC2	ENSBTAG00000025246	Sperm
CDCA7	ENSBTAG00000003458	Sperm
SEC16B	ENSBTAG00000000854	Sperm
TMEM273	ENSBTAG00000006042	Sperm
SSPN	ENSBTAG00000000393	Sperm
SHC1	ENSBTAG00000019838	Sperm
ANAPC10	ENSBTAG00000013326	Sperm
SNX9	ENSBTAG00000006323	Sperm
ZC3H12B	ENSBTAG00000002206	Sperm
PRKN	ENSBTAG00000018996	Sperm
MAB21L2	ENSBTAG00000047924	Sperm
TMEFF2	ENSBTAG00000014832	Sperm
DKK1	ENSBTAG00000014218	Sperm
BEND5	ENSBTAG00000009209	Sperm
KCNQ1	ENSBTAG00000010986	Sperm
VANGL2	ENSBTAG00000006560	Sperm
CAMKMT	ENSBTAG00000032519	Sperm
DLK1	ENSBTAG00000037899	Sperm
SETD1A	ENSBTAG00000002345	Sperm
FLNB	ENSBTAG00000022004	Sperm
LTBP2	ENSBTAG00000021957	Sperm
GADD45A	ENSBTAG00000013860	Sperm
CFL2	ENSBTAG00000015053	Sperm
LRRC4	ENSBTAG00000010704	Sperm
TAOK1	ENSBTAG00000000827	Sperm
PI15	ENSBTAG00000019587	Sperm
BCLAF1	ENSBTAG00000007802	Sperm
TPM3	ENSBTAG00000033217	Sperm
HOXB2	ENSBTAG00000009979	Sperm
RPS12	ENSBTAG00000001360	Sperm
SLC12A5	ENSBTAG00000014179	Sperm
ELF1	ENSBTAG00000007356	Sperm
MSTN	ENSBTAG00000011808	Sperm
SERTAD2	ENSBTAG00000049341	Sperm
ADCYAP1R1	ENSBTAG00000020247	Sperm
C28H10orf71	ENSBTAG00000047155	Sperm
INO80D	ENSBTAG00000014407	Sperm
BSX	ENSBTAG00000013994	Sperm
ABR	ENSBTAG00000008424	Sperm
EIF4G1	ENSBTAG00000012881	Sperm
TNRC6A	ENSBTAG00000017999	Sperm
GBX2	ENSBTAG00000008898	Sperm
SOX9	ENSBTAG00000045824	Sperm
IGSF21	ENSBTAG00000019172	Sperm
SGK1	ENSBTAG00000004269	Sperm
RPS6KA3	ENSBTAG00000017639	Sperm
SPACA7	ENSBTAG00000054563	Sperm
OLFM1	ENSBTAG00000038584	Sperm
BIN3	ENSBTAG00000005470	Sperm
DOC2G	ENSBTAG00000021777	Sperm
DCLK1	ENSBTAG00000038495	Sperm
EMID1	ENSBTAG00000017738	Sperm
MAP2	ENSBTAG00000018130	Sperm
LRRTM3	ENSBTAG00000016885	Sperm
ID4	ENSBTAG00000052562	Sperm
COMTD1	ENSBTAG00000012977	Sperm
ARID4A	ENSBTAG00000018898	Sperm
THTPA	ENSBTAG00000007097	Sperm
NFATC3	ENSBTAG00000004368	Sperm
MBNL2	ENSBTAG00000018313	Sperm
NAV2	ENSBTAG00000018431	Sperm
PUM1	ENSBTAG00000018979	Sperm
SDSL	ENSBTAG00000008945	Sperm
ASIC4	ENSBTAG00000020537	Sperm
CBLN1	ENSBTAG00000015194	Sperm
NDST1	ENSBTAG00000001692	Sperm
BMPR1B	ENSBTAG00000002081	Sperm
ACSL6	ENSBTAG00000019708	Sperm
C1QL1	ENSBTAG00000011759	Sperm
HOXB6	ENSBTAG00000050006	Sperm
IQSEC2	ENSBTAG00000014945	Sperm
ZC3H12C	ENSBTAG00000008732	Sperm
DRD3	ENSBTAG00000002132	Sperm
TMEM33	ENSBTAG00000043958	Sperm
HIPK1	ENSBTAG00000011322	Sperm
NAA10	ENSBTAG00000047702	Sperm
AOPEP	ENSBTAG00000000699	Sperm
YTHDF2	ENSBTAG00000015771	Sperm
LEF1	ENSBTAG00000006844	Sperm
ADAM22	ENSBTAG00000007136	Sperm
GATA4	ENSBTAG00000005425	Sperm
NIT1	ENSBTAG00000020153	Sperm
TINAGL1	ENSBTAG00000013235	Sperm
ZNF831	ENSBTAG00000011940	Sperm
DEFB110	ENSBTAG00000051453	Sperm
C1QL4	ENSBTAG00000032567	Sperm
CSNK2A2	ENSBTAG00000013784	Sperm
VEGFA	ENSBTAG00000005339	Sperm
SCHIP1	ENSBTAG00000014960	Sperm
SCAF8	ENSBTAG00000031917	Sperm
ZC3H14	ENSBTAG00000030453	Sperm
MSRA	ENSBTAG00000021632	Sperm
ABCB4	ENSBTAG00000005653	Sperm
MTX2	ENSBTAG00000006693	Sperm
TANC2	ENSBTAG00000004249	Sperm
XPO7	ENSBTAG00000047628	Sperm
RIC8B	ENSBTAG00000000147	Sperm
DIO3	ENSBTAG00000043578	Sperm
CADPS	ENSBTAG00000005321	Sperm
RHBDF2	ENSBTAG00000003436	Sperm
CREB1	ENSBTAG00000005474	Sperm
ZNF326	ENSBTAG00000019133	Sperm
PTPN13	ENSBTAG00000014947	Sperm
MEX3B	ENSBTAG00000052904	Sperm
SLC12A3	ENSBTAG00000006630	Sperm
RELL2	ENSBTAG00000017371	Sperm
SSBP3	ENSBTAG00000010717	Sperm
IL17A	ENSBTAG00000002150	Sperm
KAZALD1	ENSBTAG00000011489	Sperm
SH3GL3	ENSBTAG00000018004	Sperm
SRSF2	ENSBTAG00000018258	Sperm
ITGB1BP2	ENSBTAG00000012163	Sperm
DAB2	ENSBTAG00000016152	Sperm
OTUD5	ENSBTAG00000004600	Sperm
TMEM63B	ENSBTAG00000032680	Sperm
SRBD1	ENSBTAG00000007508	Sperm
HDAC8	ENSBTAG00000046092	Sperm
CHST11	ENSBTAG00000010644	Sperm
GBA3	ENSBTAG00000020363	Sperm
SPSB4	ENSBTAG00000009115	Sperm
TRAK1	ENSBTAG00000016076	Sperm
PHACTR2	ENSBTAG00000016498	Sperm
NEO1	ENSBTAG00000004990	Sperm
CACNA1S	ENSBTAG00000047491	Sperm
SKA2	ENSBTAG00000021680	Sperm
PRPF4B	ENSBTAG00000002086	Sperm
ZNF516	ENSBTAG00000004650	Sperm
CFAP161	ENSBTAG00000011861	Sperm
PCDHGC3	ENSBTAG00000017349	Sperm
PIK3R1	ENSBTAG00000010989	Sperm
DLG4	ENSBTAG00000002564	Sperm
RHBG	ENSBTAG00000012234	Sperm
WNK2	ENSBTAG00000008301	Sperm
CDH2	ENSBTAG00000021190	Sperm
ARHGAP12	ENSBTAG00000012677	Sperm
TAC1	ENSBTAG00000015356	Sperm
GNPDA2	ENSBTAG00000000287	Sperm
MAML3	ENSBTAG00000011373	Sperm
RALGAPA1	ENSBTAG00000001282	Sperm
MAPK14	ENSBTAG00000020783	Sperm
INSRR	ENSBTAG00000003054	Sperm
IFFO2	ENSBTAG00000030340	Sperm
ZNF212	ENSBTAG00000000389	Sperm
PIK3C3	ENSBTAG00000026290	Sperm
UBE2E2	ENSBTAG00000047930	Sperm
CCAR1	ENSBTAG00000033457	Sperm
AMOT	ENSBTAG00000016221	Sperm
WWTR1	ENSBTAG00000007814	Sperm
ETS1	ENSBTAG00000002341	Sperm
SREK1	ENSBTAG00000007321	Sperm
ACTL8	ENSBTAG00000006438	Sperm
SUFU	ENSBTAG00000021068	Sperm
ANKRD52	ENSBTAG00000011762	Sperm
FNDC1	ENSBTAG00000003938	Sperm
XKR9	ENSBTAG00000048138	Sperm
HS3ST1	ENSBTAG00000007449	Sperm
SMYD2	ENSBTAG00000013166	Sperm
C6H4orf54	ENSBTAG00000046333	Sperm
RNF165	ENSBTAG00000001128	Sperm
SLC25A32	ENSBTAG00000033902	Sperm
ZNF518B	ENSBTAG00000050234	Sperm
SNX7	ENSBTAG00000031461	Sperm
TCF7L1	ENSBTAG00000010111	Sperm
ZRANB1	ENSBTAG00000003395	Sperm
VPS41	ENSBTAG00000007305	Sperm
ARHGEF10L	ENSBTAG00000000684	Sperm
BAHCC1	ENSBTAG00000016776	Sperm
GLI2	ENSBTAG00000011682	Sperm
CCDC85A	ENSBTAG00000012394	Sperm
KDM6A	ENSBTAG00000003740	Sperm
SEPTIN4	ENSBTAG00000015368	Sperm
ACTN1	ENSBTAG00000018255	Sperm
SLC7A2	ENSBTAG00000010085	Sperm
PCDH7	ENSBTAG00000000061	Sperm
FGFR1	ENSBTAG00000015457	Sperm
MYL6B	ENSBTAG00000031217	Sperm
KIAA1217	ENSBTAG00000018395	Sperm
CEP76	ENSBTAG00000010547	Sperm
MEF2D	ENSBTAG00000046545	Sperm
RBM4B	ENSBTAG00000000423	Sperm
SGMS1	ENSBTAG00000011748	Sperm
AGER	ENSBTAG00000014420	Sperm
NDUFA4	ENSBTAG00000011145	Sperm
RGL1	ENSBTAG00000019630	Sperm
RGS3	ENSBTAG00000004499	Sperm
PKHD1	ENSBTAG00000011237	Sperm
FAM110B	ENSBTAG00000050550	Sperm
E2F8	ENSBTAG00000017446	Sperm
FASTKD2	ENSBTAG00000016193	Sperm
HOXC6	ENSBTAG00000009238	Sperm
ICOS	ENSBTAG00000021596	Sperm
PRDM12	ENSBTAG00000023797	Sperm
MMP24	ENSBTAG00000010024	Sperm
FLVCR2	ENSBTAG00000040078	Sperm
FZD5	ENSBTAG00000020957	Sperm
PLEKHA7	ENSBTAG00000006974	Sperm
TRERF1	ENSBTAG00000015321	Sperm
SENP3	ENSBTAG00000000131	Sperm
GOT1	ENSBTAG00000011960	Sperm
ZNF710	ENSBTAG00000019174	Sperm
MYBPC1	ENSBTAG00000011392	Sperm
EWSR1	ENSBTAG00000017755	Sperm
PITPNM2	ENSBTAG00000001597	Sperm
MIGA1	ENSBTAG00000031044	Sperm
NRG2	ENSBTAG00000010689	Sperm
JADE2	ENSBTAG00000021687	Sperm
SLC24A2	ENSBTAG00000043972	Sperm
L3MBTL3	ENSBTAG00000017393	Sperm
GPR68	ENSBTAG00000006738	Sperm
HIF1AN	ENSBTAG00000000092	Sperm
CLOCK	ENSBTAG00000044044	Sperm
IFT122	ENSBTAG00000019121	Sperm
HMGA2	ENSBTAG00000044118	Sperm
VSNL1	ENSBTAG00000017158	Sperm
RBM14	ENSBTAG00000001225	Sperm
CADM3	ENSBTAG00000003217	Sperm
BMP2	ENSBTAG00000005111	Sperm
GRIK4	ENSBTAG00000017146	Sperm
KLHL32	ENSBTAG00000005301	Sperm
PHLDA1	ENSBTAG00000034985	Sperm
HTATIP2	ENSBTAG00000013419	Sperm
METAP2	ENSBTAG00000019944	Sperm
AP5M1	ENSBTAG00000013043	Sperm
FRMPD3	ENSBTAG00000003121	Sperm
TXNDC11	ENSBTAG00000014823	Sperm
CNOT9	ENSBTAG00000003807	Sperm
RALGAPB	ENSBTAG00000003040	Sperm
EPHA5	ENSBTAG00000009438	Sperm
ABLIM3	ENSBTAG00000004896	Sperm
PLEKHM3	ENSBTAG00000007830	Sperm
MAP1LC3A	ENSBTAG00000006135	Sperm
TMEM263	ENSBTAG00000053105	Sperm
LRRC7	ENSBTAG00000009338	Sperm
VPS13D	ENSBTAG00000016080	Sperm
STX6	ENSBTAG00000020458	Sperm
CASKIN2	ENSBTAG00000007220	Sperm
FAT3	ENSBTAG00000004081	Sperm
FGF9	ENSBTAG00000048237	Sperm
RNF44	ENSBTAG00000017748	Sperm
HOXB9	ENSBTAG00000054623	Sperm
LHX2	ENSBTAG00000010990	Sperm
STEAP1	ENSBTAG00000015749	Sperm
CARM1	ENSBTAG00000012048	Sperm
PGM1	ENSBTAG00000019011	Sperm
NOTCH1	ENSBTAG00000022799	Sperm
ADAMTS18	ENSBTAG00000001010	Sperm
PKIA	ENSBTAG00000008150	Sperm
PSD3	ENSBTAG00000033137	Sperm
DOCK2	ENSBTAG00000014612	Sperm
HNF1A	ENSBTAG00000021795	Sperm
WNT6	ENSBTAG00000013990	Sperm
CTNNA1	ENSBTAG00000014182	Sperm
HNF4G	ENSBTAG00000008280	Sperm
HOXA9	ENSBTAG00000053595	Sperm
AXIN2	ENSBTAG00000030162	Sperm
ZNF385A	ENSBTAG00000015604	Sperm
CHD7	ENSBTAG00000021841	Sperm
SAMD9	ENSBTAG00000053050	Sperm
PSD	ENSBTAG00000003580	Sperm
SUPT6H	ENSBTAG00000009036	Sperm
FRYL	ENSBTAG00000000137	Sperm
ETV4	ENSBTAG00000008333	Sperm
MAFA	ENSBTAG00000026344	Sperm
HLX	ENSBTAG00000014560	Sperm
MORC2	ENSBTAG00000009963	Sperm
RAD54B	ENSBTAG00000000632	Sperm
CLVS1	ENSBTAG00000043978	Sperm
FMNL2	ENSBTAG00000026851	Sperm
FBXL17	ENSBTAG00000054662	Sperm
TMEM218	ENSBTAG00000022382	Sperm
DLGAP1	ENSBTAG00000005372	Sperm
GIGYF1	ENSBTAG00000015738	Sperm
ZNF655	ENSBTAG00000030951	Sperm
CLCN3	ENSBTAG00000020130	Sperm
PRKG1	ENSBTAG00000018404	Sperm
MSL2	ENSBTAG00000000750	Sperm
PRPS1	ENSBTAG00000019703	Sperm
ANPEP	ENSBTAG00000016881	Sperm
PITPNM1	ENSBTAG00000010482	Sperm
TBX18	ENSBTAG00000018161	Sperm
GATAD2B	ENSBTAG00000006678	Sperm
SDK2	ENSBTAG00000044195	Sperm
CFAP77	ENSBTAG00000019254	Sperm
AHCYL1	ENSBTAG00000018893	Sperm
SNX17	ENSBTAG00000019515	Sperm
SMARCA4	ENSBTAG00000019220	Sperm
ELMSAN1	ENSBTAG00000009272	Sperm
MSANTD4	ENSBTAG00000023989	Sperm
GPD2	ENSBTAG00000009770	Sperm
ETV1	ENSBTAG00000015981	Sperm
TMEM145	ENSBTAG00000039015	Sperm
CNOT6L	ENSBTAG00000049571	Sperm
FMN1	ENSBTAG00000025634	Sperm
RAPGEF4	ENSBTAG00000020984	Sperm
ANO2	ENSBTAG00000012246	Sperm
WNT7B	ENSBTAG00000048365	Sperm
LMNA	ENSBTAG00000017574	Sperm
UBE2G1	ENSBTAG00000014433	Sperm
HNRNPD	ENSBTAG00000013952	Sperm
STAG2	ENSBTAG00000009121	Sperm
CD40	ENSBTAG00000020736	Sperm
SOCS3	ENSBTAG00000008441	Sperm
TRPC4AP	ENSBTAG00000002236	Sperm
NEFM	ENSBTAG00000039530	Sperm
CLTC	ENSBTAG00000016708	Sperm
HNRNPA1	ENSBTAG00000001553	Sperm
WDR70	ENSBTAG00000033095	Sperm
ZC3H3	ENSBTAG00000021472	Sperm
RALY	ENSBTAG00000016524	Sperm
RHCG	ENSBTAG00000005471	Sperm
FOXA3	ENSBTAG00000012104	Sperm
MAD1L1	ENSBTAG00000002474	Sperm
NEK7	ENSBTAG00000016943	Sperm
ACBD6	ENSBTAG00000046502	Sperm
ANKRD28	ENSBTAG00000024815	Sperm
MTSS1	ENSBTAG00000020407	Sperm
ZSWIM8	ENSBTAG00000012657	Sperm
LTBP1	ENSBTAG00000019839	Sperm
NKX2-2	ENSBTAG00000010277	Sperm
ME3	ENSBTAG00000000246	Sperm
C17H4orf33	ENSBTAG00000044159	Sperm
INHBB	ENSBTAG00000049058	Sperm
IKZF3	ENSBTAG00000011003	Sperm
MRPS28	ENSBTAG00000001302	Sperm
MEGF8	ENSBTAG00000031001	Sperm
WDR26	ENSBTAG00000011785	Sperm
LZTS2	ENSBTAG00000003298	Sperm
ARHGEF12	ENSBTAG00000021343	Sperm
TNK2	ENSBTAG00000021364	Sperm
CDK5R1	ENSBTAG00000004475	Sperm
KHDRBS3	ENSBTAG00000002181	Sperm
ADRB1	ENSBTAG00000001242	Sperm
EFEMP1	ENSBTAG00000017448	Sperm
ASF1A	ENSBTAG00000002058	Sperm
ISLR	ENSBTAG00000006024	Sperm
SERTAD4	ENSBTAG00000010850	Sperm
PTPRB	ENSBTAG00000015296	Sperm
CDH6	ENSBTAG00000012992	Sperm
KLC1	ENSBTAG00000017299	Sperm
BICC1	ENSBTAG00000010694	Sperm
CALD1	ENSBTAG00000013953	Sperm
PKP4	ENSBTAG00000013773	Sperm
CNNM2	ENSBTAG00000012857	Sperm
APBA1	ENSBTAG00000008877	Sperm
NPR2	ENSBTAG00000011434	Sperm
ERBB4	ENSBTAG00000012647	Sperm
DSCAM	ENSBTAG00000004754	Sperm
GDAP1L1	ENSBTAG00000002593	Sperm
PHIP	ENSBTAG00000024688	Sperm
DES	ENSBTAG00000005353	Sperm
SLC8A1	ENSBTAG00000013861	Sperm
TRIB1	ENSBTAG00000023179	Sperm
ZC3H12A	ENSBTAG00000011316	Sperm
TPBGL	ENSBTAG00000019622	Sperm
SLC1A1	ENSBTAG00000019125	Sperm
AKTIP	ENSBTAG00000016250	Sperm
IKZF4	ENSBTAG00000012636	Sperm
CASR	ENSBTAG00000003865	Sperm
PPP1R3F	ENSBTAG00000021100	Sperm
SP3	ENSBTAG00000000176	Sperm
G2E3	ENSBTAG00000001617	Sperm
KCTD16	ENSBTAG00000019012	Sperm
MEIOC	ENSBTAG00000039485	Sperm
ARHGEF7	ENSBTAG00000020726	Sperm
POLR3B	ENSBTAG00000004781	Sperm
CNTF	ENSBTAG00000003624	Sperm
TRIT1	ENSBTAG00000013832	Sperm
BRAF	ENSBTAG00000021761	Sperm
LATS1	ENSBTAG00000015076	Sperm
SZRD1	ENSBTAG00000009251	Sperm
KIF26B	ENSBTAG00000012715	Sperm
KCNG1	ENSBTAG00000003398	Sperm
QKI	ENSBTAG00000011593	Sperm
TET1	ENSBTAG00000037756	Sperm
RET	ENSBTAG00000000570	Sperm
ZMYND15	ENSBTAG00000018316	Sperm
SF3B1	ENSBTAG00000008915	Sperm
MARK4	ENSBTAG00000002682	Sperm
MICALL2	ENSBTAG00000003049	Sperm
NMBR	ENSBTAG00000043954	Sperm
CDC42	ENSBTAG00000001700	Sperm
SLC30A5	ENSBTAG00000001013	Sperm
BAZ2A	ENSBTAG00000017840	Sperm
SPATA16	ENSBTAG00000031802	Sperm
THADA	ENSBTAG00000003555	Sperm
CNKSR2	ENSBTAG00000044202	Sperm
SLC2A10	ENSBTAG00000002942	Sperm
KCNB1	ENSBTAG00000027320	Sperm
POU2F1	ENSBTAG00000024534	Sperm
DAZAP1	ENSBTAG00000019714	Sperm
PLEKHG1	ENSBTAG00000009679	Sperm
WNT7A	ENSBTAG00000001668	Sperm
TAOK2	ENSBTAG00000017422	Sperm
CCDC171	ENSBTAG00000015788	Sperm
ATXN2	ENSBTAG00000022069	Sperm
RAPH1	ENSBTAG00000027201	Sperm
ITPR1	ENSBTAG00000020455	Sperm
KLK11	ENSBTAG00000002257	Sperm
SETD2	ENSBTAG00000002948	Sperm
EDNRA	ENSBTAG00000013674	Sperm
MADD	ENSBTAG00000021700	Sperm
FBXW11	ENSBTAG00000015376	Sperm
BRD1	ENSBTAG00000046760	Sperm
CHST1	ENSBTAG00000003721	Sperm
RPS6KB1	ENSBTAG00000016851	Sperm
MTIF3	ENSBTAG00000020530	Sperm
KCNIP2	ENSBTAG00000016343	Sperm
PDE4D	ENSBTAG00000000494	Sperm
UNC13A	ENSBTAG00000012682	Sperm
PSMB7	ENSBTAG00000003067	Sperm
CISD3	ENSBTAG00000046569	Sperm
SLC15A5	ENSBTAG00000009444	Sperm
TPBG	ENSBTAG00000039477	Sperm
BMP6	ENSBTAG00000019234	Sperm
CLCN5	ENSBTAG00000001507	Sperm
THSD4	ENSBTAG00000011644	Sperm
SLC25A21	ENSBTAG00000019350	Sperm
HS6ST3	ENSBTAG00000039065	Sperm
DUSP6	ENSBTAG00000004587	Sperm
GPR61	ENSBTAG00000013014	Sperm
BMPER	ENSBTAG00000010866	Sperm
DUSP26	ENSBTAG00000016413	Sperm
JUN	ENSBTAG00000004037	Sperm
HERPUD1	ENSBTAG00000016896	Sperm
RFX3	ENSBTAG00000000819	Sperm
RUNX3	ENSBTAG00000050474	Sperm
TNRC6C	ENSBTAG00000018658	Sperm
MKNK1	ENSBTAG00000019933	Sperm
SCN8A	ENSBTAG00000021339	Sperm
CTDSPL	ENSBTAG00000053223	Sperm
CCNH	ENSBTAG00000009566	Sperm
KCND2	ENSBTAG00000032077	Sperm
WWC2	ENSBTAG00000012191	Sperm
DLX5	ENSBTAG00000018645	Sperm
DLL1	ENSBTAG00000031476	Sperm
NFAM1	ENSBTAG00000005018	Sperm
PPP1R3A	ENSBTAG00000006733	Sperm
EPS15L1	ENSBTAG00000009990	Sperm
CCDC167	ENSBTAG00000012069	Sperm
PRDM11	ENSBTAG00000006443	Sperm
KLF3	ENSBTAG00000017488	Sperm
ADAMTSL1	ENSBTAG00000002997	Sperm
IL18BP	ENSBTAG00000027676	Sperm
GPRC5B	ENSBTAG00000019596	Sperm
DPF1	ENSBTAG00000007216	Sperm
GALNT15	ENSBTAG00000008240	Sperm
AQP5	ENSBTAG00000026813	Sperm
DDX17	ENSBTAG00000009887	Sperm
KBTBD12	ENSBTAG00000011547	Sperm
HPCAL1	ENSBTAG00000004259	Sperm
LRP4	ENSBTAG00000008429	Sperm
FGGY	ENSBTAG00000030669	Sperm
NECTIN1	ENSBTAG00000015939	Sperm
PTPN6	ENSBTAG00000020294	Sperm
CACNG4	ENSBTAG00000054931	Sperm
NMT1	ENSBTAG00000006051	Sperm
IRF8	ENSBTAG00000017824	Sperm
LZTS1	ENSBTAG00000000841	Sperm
ZDHHC17	ENSBTAG00000021756	Sperm
KCNF1	ENSBTAG00000021283	Sperm
CLASP1	ENSBTAG00000019781	Sperm
KCNC1	ENSBTAG00000005424	Sperm
IRGC	ENSBTAG00000013766	Sperm
PARD3B	ENSBTAG00000010293	Sperm
TLN1	ENSBTAG00000025868	Sperm
WLS	ENSBTAG00000012976	Sperm
SRSF11	ENSBTAG00000015474	Sperm
MOB2	ENSBTAG00000011249	Sperm
MAP4K4	ENSBTAG00000013023	Sperm
PDE3A	ENSBTAG00000017260	Sperm
TRIP4	ENSBTAG00000014493	Sperm
ENTPD7	ENSBTAG00000047077	Sperm
BRWD1	ENSBTAG00000013602	Sperm
PRMT8	ENSBTAG00000009447	Sperm
PITX1	ENSBTAG00000004602	Sperm
CDK14	ENSBTAG00000048664	Sperm
NPVF	ENSBTAG00000019447	Sperm
GRB14	ENSBTAG00000019291	Sperm
TMEM170A	ENSBTAG00000015428	Sperm
EIF3H	ENSBTAG00000014032	Sperm
ACSF3	ENSBTAG00000015968	Sperm
PRRG4	ENSBTAG00000020731	Sperm
BDP1	ENSBTAG00000000363	Sperm
PRKCB	ENSBTAG00000020921	Sperm
RAB9B	ENSBTAG00000019820	Sperm
ELFN1	ENSBTAG00000030757	Sperm
ANXA1	ENSBTAG00000015978	Sperm
RAB28	ENSBTAG00000003218	Sperm
IDH3A	ENSBTAG00000006227	Sperm
DUSP10	ENSBTAG00000001729	Sperm
RNF144A	ENSBTAG00000044064	Sperm
TEX38	ENSBTAG00000046812	Sperm
SLC16A2	ENSBTAG00000002585	Sperm
KAT6B	ENSBTAG00000002920	Sperm
RAP2C	ENSBTAG00000004131	Sperm
LMAN2L	ENSBTAG00000003975	Sperm
IRF2BPL	ENSBTAG00000025329	Sperm
GATA6	ENSBTAG00000005734	Sperm
NUAK1	ENSBTAG00000010457	Sperm
TXNDC15	ENSBTAG00000014744	Sperm
FLRT2	ENSBTAG00000021393	Sperm
REEP3	ENSBTAG00000019755	Sperm
SPSB2	ENSBTAG00000053346	Sperm
CAMK2D	ENSBTAG00000014463	Sperm
C15H11orf49	ENSBTAG00000009573	Sperm
KCNA3	ENSBTAG00000047879	Sperm
CABP7	ENSBTAG00000017886	Sperm
PPP4R3A	ENSBTAG00000005040	Sperm
KMT2A	ENSBTAG00000018093	Sperm
DCTN1	ENSBTAG00000004887	Sperm
METTL9	ENSBTAG00000018868	Sperm
PIANP	ENSBTAG00000001099	Sperm
NCAPD2	ENSBTAG00000014730	Sperm
GPR6	ENSBTAG00000002868	Sperm
HOXC5	ENSBTAG00000009634	Sperm
KCND3	ENSBTAG00000031654	Sperm
KLHL15	ENSBTAG00000020561	Sperm
COX6A1	ENSBTAG00000012788	Sperm
RFTN2	ENSBTAG00000007652	Sperm
SCN1A	ENSBTAG00000018520	Sperm
NR3C2	ENSBTAG00000027182	Sperm
ZBTB38	ENSBTAG00000040061	Sperm
LMX1A	ENSBTAG00000012025	Sperm
FOXA1	ENSBTAG00000013888	Sperm
CDK13	ENSBTAG00000001528	Sperm
GPC3	ENSBTAG00000020406	Sperm
RAP1GAP	ENSBTAG00000008952	Sperm
GSDMC	ENSBTAG00000017478	Sperm
ACTA2	ENSBTAG00000014614	Sperm
ARHGAP18	ENSBTAG00000015381	Sperm
ST8SIA3	ENSBTAG00000007347	Sperm
CYB561D1	ENSBTAG00000016643	Sperm
ZFP36L2	ENSBTAG00000003553	Sperm
PTPRT	ENSBTAG00000000309	Sperm
KCMF1	ENSBTAG00000020630	Sperm
KIF21A	ENSBTAG00000004832	Sperm
PDE4B	ENSBTAG00000008636	Sperm
EML6	ENSBTAG00000011101	Sperm
NAA11	ENSBTAG00000013149	Sperm
DLGAP3	ENSBTAG00000013867	Sperm
SASH1	ENSBTAG00000001826	Sperm
ATXN7	ENSBTAG00000011287	Sperm
ATOH1	ENSBTAG00000002895	Sperm
PRLHR	ENSBTAG00000047842	Sperm
KIAA0100	ENSBTAG00000011988	Sperm
S1PR3	ENSBTAG00000011374	Sperm
ELFN2	ENSBTAG00000007259	Sperm
PDE7B	ENSBTAG00000015888	Sperm
USP7	ENSBTAG00000005455	Sperm
EXOC4	ENSBTAG00000014112	Sperm
SLCO1C1	ENSBTAG00000019602	Sperm
DVL3	ENSBTAG00000019336	Sperm
ARPP21	ENSBTAG00000007732	Sperm
PAX8	ENSBTAG00000019354	Sperm
BTBD10	ENSBTAG00000013033	Sperm
GRM4	ENSBTAG00000013632	Sperm
IGF1	ENSBTAG00000011082	Sperm
GPC5	ENSBTAG00000008708	Sperm
SLC22A15	ENSBTAG00000000664	Sperm
ZNF770	ENSBTAG00000040206	Sperm
ANAPC5	ENSBTAG00000003092	Sperm
MSX1	ENSBTAG00000010875	Sperm
STRN4	ENSBTAG00000005830	Sperm
CADM4	ENSBTAG00000015984	Sperm
FBXL14	ENSBTAG00000052374	Sperm
RBM15	ENSBTAG00000012555	Sperm
ANKS1A	ENSBTAG00000016890	Sperm
PRRT1	ENSBTAG00000038904	Sperm
SFPQ	ENSBTAG00000016328	Sperm
PAGE4	ENSBTAG00000037728	Sperm
NDP	ENSBTAG00000012623	Sperm
MEIS3	ENSBTAG00000006862	Sperm
SLC2A1	ENSBTAG00000009617	Sperm
NKPD1	ENSBTAG00000020074	Sperm
GIGYF2	ENSBTAG00000014079	Sperm
PTPRM	ENSBTAG00000024015	Sperm
IL17B	ENSBTAG00000010578	Sperm
JAZF1	ENSBTAG00000019024	Sperm
SLC39A5	ENSBTAG00000002799	Sperm
WIZ	ENSBTAG00000010450	Sperm
VEPH1	ENSBTAG00000024643	Sperm
CHD5	ENSBTAG00000040477	Sperm
FAM76B	ENSBTAG00000020748	Sperm
HUWE1	ENSBTAG00000006122	Sperm
EHF	ENSBTAG00000017150	Sperm
SRXN1	ENSBTAG00000010913	Sperm
ANKRD13D	ENSBTAG00000012200	Sperm
C18H16orf70	ENSBTAG00000005058	Sperm
CDK16	ENSBTAG00000016769	Sperm
ZDHHC14	ENSBTAG00000018464	Sperm
VAX1	ENSBTAG00000013875	Sperm
IRF5	ENSBTAG00000004989	Sperm
NRN1	ENSBTAG00000009873	Sperm
ZNF652	ENSBTAG00000001919	Sperm
CRYBB2	ENSBTAG00000004088	Sperm
SGCD	ENSBTAG00000044046	Sperm
EPB41	ENSBTAG00000006667	Sperm
RGP1	ENSBTAG00000011433	Sperm
TRABD2B	ENSBTAG00000054324	Sperm
TWIST2	ENSBTAG00000021444	Sperm
MFSD13A	ENSBTAG00000021065	Sperm
SDCCAG8	ENSBTAG00000017775	Sperm
LPP	ENSBTAG00000044001	Sperm
CHCHD3	ENSBTAG00000024723	Sperm
STK3	ENSBTAG00000026234	Sperm
EFNA1	ENSBTAG00000020244	Sperm
TBC1D19	ENSBTAG00000033214	Sperm
AHR	ENSBTAG00000007746	Sperm
ADSL	ENSBTAG00000000077	Sperm
KDM2B	ENSBTAG00000002328	Sperm
DTNA	ENSBTAG00000012307	Sperm
NKX6-3	ENSBTAG00000018495	Sperm
SLIT2	ENSBTAG00000005108	Sperm
CCDC141	ENSBTAG00000027875	Sperm
GAL3ST4	ENSBTAG00000015017	Sperm
PRRC2B	ENSBTAG00000004400	Sperm
TMTC4	ENSBTAG00000007066	Sperm
PHOSPHO1	ENSBTAG00000000033	Sperm
BRD4	ENSBTAG00000002495	Sperm
CFAP61	ENSBTAG00000009291	Sperm
CAMK1G	ENSBTAG00000016541	Sperm
THRA	ENSBTAG00000010745	Sperm
SEMA6D	ENSBTAG00000016800	Sperm
CPEB3	ENSBTAG00000015450	Sperm
TMCC2	ENSBTAG00000002361	Sperm
ARIH2	ENSBTAG00000005488	Sperm
IKZF1	ENSBTAG00000014016	Sperm
PLAC1	ENSBTAG00000006293	Sperm
GAPVD1	ENSBTAG00000011544	Sperm
CDKN2C	ENSBTAG00000011059	Sperm
FGD5	ENSBTAG00000006789	Sperm
LHX9	ENSBTAG00000013499	Sperm
C23H6orf62	ENSBTAG00000020496	Sperm
BEND4	ENSBTAG00000005567	Sperm
CLSTN3	ENSBTAG00000008129	Sperm
DUSP16	ENSBTAG00000010763	Sperm
UACA	ENSBTAG00000013982	Sperm
MAGI1	ENSBTAG00000010581	Sperm
NCKAP1	ENSBTAG00000033662	Sperm
FLRT3	ENSBTAG00000003319	Sperm
CLTB	ENSBTAG00000010740	Sperm
SEMA6A	ENSBTAG00000020489	Sperm
HOXA13	ENSBTAG00000014735	Sperm
EPHA3	ENSBTAG00000006811	Sperm
LHX8	ENSBTAG00000019192	Sperm
SAP30BP	ENSBTAG00000011717	Sperm
EFNB2	ENSBTAG00000016991	Sperm
FAM49A	ENSBTAG00000012779	Sperm
TLCD2	ENSBTAG00000011490	Sperm
PPM1B	ENSBTAG00000000223	Sperm
CIC	ENSBTAG00000019785	Sperm
XPO1	ENSBTAG00000013254	Sperm
BCL2L11	ENSBTAG00000024105	Sperm
SMG1	ENSBTAG00000020735	Sperm
ZFAND5	ENSBTAG00000009417	Sperm
ASXL3	ENSBTAG00000047003	Sperm
BCL6B	ENSBTAG00000020854	Sperm
UHRF1BP1L	ENSBTAG00000006040	Sperm
PANK1	ENSBTAG00000010442	Sperm
LRRC4B	ENSBTAG00000006841	Sperm
KIAA0408	ENSBTAG00000003919	Sperm
PARVA	ENSBTAG00000000700	Sperm
ZNF207	ENSBTAG00000008883	Sperm
TCF12	ENSBTAG00000002586	Sperm
FAM155B	ENSBTAG00000011310	Sperm
CHST12	ENSBTAG00000020898	Sperm
TNKS	ENSBTAG00000001463	Sperm
PAX9	ENSBTAG00000009186	Sperm
MASP1	ENSBTAG00000012467	Sperm
HIC1	ENSBTAG00000025130	Sperm
SPDL1	ENSBTAG00000008180	Sperm
DERL2	ENSBTAG00000020431	Sperm
UNC5B	ENSBTAG00000014270	Sperm
TMEM114	ENSBTAG00000026381	Sperm
MED14	ENSBTAG00000011790	Sperm
PDZRN4	ENSBTAG00000012624	Sperm
SNX10	ENSBTAG00000001822	Sperm
TRIM66	ENSBTAG00000020890	Sperm
PPM1G	ENSBTAG00000019522	Sperm
TGFBR2	ENSBTAG00000019832	Sperm
SUPT5H	ENSBTAG00000010467	Sperm
HSD11B1	ENSBTAG00000015086	Sperm
SORCS1	ENSBTAG00000007948	Sperm
ARHGAP20	ENSBTAG00000000333	Sperm
HECW2	ENSBTAG00000020696	Sperm
FAM122B	ENSBTAG00000001886	Sperm
ATOH8	ENSBTAG00000024000	Sperm
BRPF3	ENSBTAG00000013316	Sperm
CLPX	ENSBTAG00000008386	Sperm
GBE1	ENSBTAG00000036262	Sperm
KLHDC8B	ENSBTAG00000000981	Sperm
BEND3	ENSBTAG00000012534	Sperm
NGF	ENSBTAG00000007446	Sperm
PPFIA2	ENSBTAG00000003036	Sperm
KCNA2	ENSBTAG00000015459	Sperm
RAPGEFL1	ENSBTAG00000015232	Sperm
PTPRF	ENSBTAG00000000253	Sperm
TNF	ENSBTAG00000025471	Sperm
GRID1	ENSBTAG00000019623	Sperm
MIPOL1	ENSBTAG00000000655	Sperm
LRRC18	ENSBTAG00000005996	Sperm
ARFGEF2	ENSBTAG00000007120	Sperm
CACNG2	ENSBTAG00000010865	Sperm
ARHGAP36	ENSBTAG00000021189	Sperm
CHMP4B	ENSBTAG00000013387	Sperm
SLC26A5	ENSBTAG00000009296	Sperm
PTPN14	ENSBTAG00000021553	Sperm
PICK1	ENSBTAG00000015268	Sperm
RBM7	ENSBTAG00000008219	Sperm
WDPCP	ENSBTAG00000005151	Sperm
CDK15	ENSBTAG00000055073	Sperm
SLC35F1	ENSBTAG00000033657	Sperm
KALRN	ENSBTAG00000002640	Sperm
SOSTDC1	ENSBTAG00000005377	Sperm
LDB2	ENSBTAG00000014058	Sperm
ISM1	ENSBTAG00000017188	Sperm
GIT2	ENSBTAG00000006506	Sperm
AP1S2	ENSBTAG00000020420	Sperm
FRMPD4	ENSBTAG00000017785	Sperm
LTBP4	ENSBTAG00000004757	Sperm
PIM1	ENSBTAG00000000396	Sperm
ATG10	ENSBTAG00000038117	Sperm
CAMTA1	ENSBTAG00000014602	Sperm
PPP6R3	ENSBTAG00000009584	Sperm
GNB2	ENSBTAG00000006495	Sperm
NCKAP5L	ENSBTAG00000004851	Sperm
PDE2A	ENSBTAG00000008419	Sperm
TFDP2	ENSBTAG00000006222	Sperm
SOX4	ENSBTAG00000051245	Sperm
DLK2	ENSBTAG00000005850	Sperm
BEND7	ENSBTAG00000020800	Sperm
[truncated: 6,015 more rows]

## Sheet: Table_S3
Table S3. GO term enrichment results for tissue-specific DMS-associated genes.
GO.ID	Term	Annotated	Significant	Expected	p-value from the elim Fisher’s exact test	Term_type	Tissue
GO:0045944	positive regulation of transcription by RNA polymerase II	422	250	190.57	6.9e-10	BP	Sperm
GO:0000122	negative regulation of transcription by RNA polymerase II	289	161	130.51	7.3e-05	BP	Sperm
GO:0009952	anterior/posterior pattern specification	97	66	43.8	0.00022	BP	Sperm
GO:0034765	regulation of monoatomic ion transmembrane transport	87	53	39.29	0.00041	BP	Sperm
GO:0035116	embryonic hindlimb morphogenesis	22	18	9.93	0.00047	BP	Sperm
GO:0007492	endoderm development	32	26	14.45	0.00074	BP	Sperm
GO:0030326	embryonic limb morphogenesis	74	56	33.42	0.0009	BP	Sperm
GO:0007219	Notch signaling pathway	64	40	28.9	0.00094	BP	Sperm
GO:0042472	inner ear morphogenesis	41	28	18.52	0.00122	BP	Sperm
GO:0042733	embryonic digit morphogenesis	31	24	14	0.00125	BP	Sperm
GO:0048664	neuron fate determination	10	10	4.52	0.0017	BP	Sperm
GO:0045494	photoreceptor cell maintenance	8	8	3.61	0.00171	BP	Sperm
GO:0007605	sensory perception of sound	41	28	18.52	0.00197	BP	Sperm
GO:0030501	positive regulation of bone mineralization	17	14	7.68	0.00352	BP	Sperm
GO:0060021	roof of mouth development	44	29	19.87	0.00368	BP	Sperm
GO:0021510	spinal cord development	42	29	18.97	0.00371	BP	Sperm
GO:0045600	positive regulation of fat cell differentiation	20	15	9.03	0.00421	BP	Sperm
GO:0007156	homophilic cell adhesion via plasma membrane adhesion molecules	37	25	16.71	0.0048	BP	Sperm
GO:0042474	middle ear morphogenesis	15	12	6.77	0.00646	BP	Sperm
GO:0060976	coronary vasculature development	23	17	10.39	0.00795	BP	Sperm
GO:0014033	neural crest cell differentiation	38	26	17.16	0.00827	BP	Sperm
GO:0030858	positive regulation of epithelial cell differentiation	24	19	10.84	0.00829	BP	Sperm
GO:0001655	urogenital system development	28	20	12.64	0.00832	BP	Sperm
GO:0045446	endothelial cell differentiation	37	24	16.71	0.00832	BP	Sperm
GO:0060272	embryonic skeletal joint morphogenesis	9	9	4.06	0.00839	BP	Sperm
GO:0070050	neuron cellular homeostasis	14	11	6.32	0.0084	BP	Sperm
GO:0030878	thyroid gland development	17	13	7.68	0.00881	BP	Sperm
GO:0035115	embryonic forelimb morphogenesis	24	17	10.84	0.00973	BP	Sperm
GO:0001228	DNA-binding transcription activator activity, RNA polymerase II-specific	191	124	87.64	3.9e-08	MF	Sperm
GO:0043565	sequence-specific DNA binding	192	114	88.09	0.00059	MF	Sperm
GO:0097110	scaffold protein binding	16	13	7.34	0.00419	MF	Sperm
GO:0071837	HMG box domain binding	7	7	3.21	0.00425	MF	Sperm
GO:0008013	beta-catenin binding	30	21	13.76	0.00641	MF	Sperm
GO:0046983	protein dimerization activity	261	134	119.75	0.00676	MF	Sperm
GO:0005667	transcription regulator complex	162	84	71.85	0.00014	CC	Sperm
GO:0000122	negative regulation of transcription by RNA polymerase II	289	65	34.51	9.7e-08	BP	LymphNode
GO:0045944	positive regulation of transcription by RNA polymerase II	422	83	50.39	2.4e-06	BP	LymphNode
GO:2000741	positive regulation of mesenchymal stem cell differentiation	3	3	0.36	0.0017	BP	LymphNode
GO:0035284	brain segmentation	3	3	0.36	0.0017	BP	LymphNode
GO:0090190	positive regulation of branching involved in ureteric bud morphogenesis	9	5	1.07	0.002	BP	LymphNode
GO:0045668	negative regulation of osteoblast differentiation	29	9	3.46	0.0051	BP	LymphNode
GO:0001655	urogenital system development	28	7	3.34	0.0052	BP	LymphNode
GO:0090336	positive regulation of brown fat cell differentiation	7	4	0.84	0.0052	BP	LymphNode
GO:0021527	spinal cord association neuron differentiation	7	4	0.84	0.0052	BP	LymphNode
GO:0019216	regulation of lipid metabolic process	53	10	6.33	0.0061	BP	LymphNode
GO:0050772	positive regulation of axonogenesis	16	5	1.91	0.0061	BP	LymphNode
GO:0072086	specification of loop of Henle identity	4	3	0.48	0.0062	BP	LymphNode
GO:0055009	atrial cardiac muscle tissue morphogenesis	4	3	0.48	0.0062	BP	LymphNode
GO:0048703	embryonic viscerocranium morphogenesis	4	3	0.48	0.0062	BP	LymphNode
GO:0048538	thymus development	20	7	2.39	0.0064	BP	LymphNode
GO:0042472	inner ear morphogenesis	41	12	4.9	0.0083	BP	LymphNode
GO:0060749	mammary gland alveolus development	11	6	1.31	0.0093	BP	LymphNode
GO:0046329	negative regulation of JNK cascade	8	4	0.96	0.0095	BP	LymphNode
GO:0001227	DNA-binding transcription repressor activity, RNA polymerase II-specific	106	32	12.28	1.3e-07	MF	LymphNode
GO:0001228	DNA-binding transcription activator activity, RNA polymerase II-specific	191	47	22.12	1.6e-07	MF	LymphNode
GO:0008013	beta-catenin binding	30	11	3.47	0.00031	MF	LymphNode
GO:0000978	RNA polymerase II cis-regulatory region sequence-specific DNA binding	81	20	9.38	0.00175	MF	LymphNode
GO:0050839	cell adhesion molecule binding	40	8	4.63	0.00465	MF	LymphNode
GO:0005634	nucleus	1653	230	186.34	0.00013	CC	LymphNode
GO:0005654	nucleoplasm	993	135	111.94	0.00049	CC	LymphNode
GO:0005667	transcription regulator complex	162	29	18.26	0.00707	CC	LymphNode
GO:0045944	positive regulation of transcription by RNA polymerase II	422	253	192.61	3.2e-10	BP	Hair
GO:0000122	negative regulation of transcription by RNA polymerase II	289	162	131.91	0.00011	BP	Hair
GO:0034765	regulation of monoatomic ion transmembrane transport	87	52	39.71	0.00053	BP	Hair
GO:0035116	embryonic hindlimb morphogenesis	22	18	10.04	0.00055	BP	Hair
GO:0045600	positive regulation of fat cell differentiation	20	16	9.13	0.0006	BP	Hair
GO:0007492	endoderm development	32	26	14.61	0.00082	BP	Hair
GO:0042472	inner ear morphogenesis	41	27	18.71	0.00144	BP	Hair
GO:0042733	embryonic digit morphogenesis	31	24	14.15	0.00148	BP	Hair
GO:0048664	neuron fate determination	10	10	4.56	0.00186	BP	Hair
GO:0007605	sensory perception of sound	41	28	18.71	0.00239	BP	Hair
GO:0009952	anterior/posterior pattern specification	97	65	44.27	0.00287	BP	Hair
GO:0030501	positive regulation of bone mineralization	17	14	7.76	0.00395	BP	Hair
GO:0021510	spinal cord development	42	28	19.17	0.00401	BP	Hair
GO:0007219	Notch signaling pathway	64	40	29.21	0.00405	BP	Hair
GO:0060021	roof of mouth development	44	29	20.08	0.00436	BP	Hair
GO:0030326	embryonic limb morphogenesis	74	56	33.78	0.00506	BP	Hair
GO:0007156	homophilic cell adhesion via plasma membrane adhesion molecules	37	25	16.89	0.00571	BP	Hair
GO:0045165	cell fate commitment	122	86	55.68	0.00616	BP	Hair
GO:0042474	middle ear morphogenesis	15	12	6.85	0.00718	BP	Hair
GO:0060976	coronary vasculature development	23	17	10.5	0.00872	BP	Hair
GO:0031290	retinal ganglion cell axon guidance	14	12	6.39	0.00876	BP	Hair
GO:0014033	neural crest cell differentiation	38	26	17.34	0.00883	BP	Hair
GO:0045446	endothelial cell differentiation	37	25	16.89	0.00884	BP	Hair
GO:0030858	positive regulation of epithelial cell differentiation	24	19	10.95	0.00885	BP	Hair
GO:0001655	urogenital system development	28	20	12.78	0.00887	BP	Hair
GO:0060272	embryonic skeletal joint morphogenesis	9	9	4.11	0.00895	BP	Hair
GO:1902895	positive regulation of miRNA transcription	22	16	10.04	0.00925	BP	Hair
GO:0030878	thyroid gland development	17	13	7.76	0.00982	BP	Hair
GO:0001228	DNA-binding transcription activator activity, RNA polymerase II-specific	191	123	87.81	1e-07	MF	Hair
GO:0043565	sequence-specific DNA binding	192	117	88.27	0.00013	MF	Hair
GO:0046983	protein dimerization activity	261	137	119.99	0.00146	MF	Hair
GO:0071837	HMG box domain binding	7	7	3.22	0.00431	MF	Hair
GO:0008013	beta-catenin binding	30	21	13.79	0.00659	MF	Hair
GO:0005667	transcription regulator complex	162	87	72.23	0.00041	CC	Hair
GO:0045944	positive regulation of transcription by RNA polymerase II	422	93	56.3	5.1e-07	BP	Ear
GO:0042474	middle ear morphogenesis	15	9	2	3e-05	BP	Ear
GO:0035116	embryonic hindlimb morphogenesis	22	10	2.93	0.00023	BP	Ear
GO:0003148	outflow tract septum morphogenesis	13	7	1.73	0.0006	BP	Ear
GO:0060021	roof of mouth development	44	15	5.87	0.00067	BP	Ear
GO:0032332	positive regulation of chondrocyte differentiation	10	6	1.33	0.00071	BP	Ear
GO:0000122	negative regulation of transcription by RNA polymerase II	289	57	38.55	0.00101	BP	Ear
GO:0051216	cartilage development	89	28	11.87	0.00153	BP	Ear
GO:0048863	stem cell differentiation	104	23	13.87	0.00171	BP	Ear
GO:0048645	animal organ formation	40	11	5.34	0.00232	BP	Ear
GO:1905222	atrioventricular canal morphogenesis	3	3	0.4	0.00236	BP	Ear
GO:0070315	G1 to G0 transition involved in cell differentiation	3	3	0.4	0.00236	BP	Ear
GO:0034184	positive regulation of maintenance of mitotic sister chromatid cohesion	3	3	0.4	0.00236	BP	Ear
GO:0007406	negative regulation of neuroblast proliferation	3	3	0.4	0.00236	BP	Ear
GO:1905072	cardiac jelly development	3	3	0.4	0.00236	BP	Ear
GO:0021615	glossopharyngeal nerve morphogenesis	3	3	0.4	0.00236	BP	Ear
GO:0035115	embryonic forelimb morphogenesis	24	9	3.2	0.00253	BP	Ear
GO:0009952	anterior/posterior pattern specification	97	28	12.94	0.00308	BP	Ear
GO:0021510	spinal cord development	42	14	5.6	0.00315	BP	Ear
GO:0001701	in utero embryonic development	126	23	16.81	0.00334	BP	Ear
GO:0035137	hindlimb morphogenesis	28	14	3.74	0.00356	BP	Ear
GO:0003272	endocardial cushion formation	12	6	1.6	0.00373	BP	Ear
GO:0021904	dorsal/ventral neural tube patterning	11	5	1.47	0.00375	BP	Ear
GO:2000726	negative regulation of cardiac muscle cell differentiation	6	4	0.8	0.00376	BP	Ear
GO:0007219	Notch signaling pathway	64	12	8.54	0.00487	BP	Ear
GO:0048704	embryonic skeletal system morphogenesis	53	19	7.07	0.00558	BP	Ear
GO:0030324	lung development	84	23	11.21	0.0075	BP	Ear
GO:0055012	ventricular cardiac muscle cell differentiation	8	5	1.07	0.00843	BP	Ear
GO:0008406	gonad development	70	12	9.34	0.0085	BP	Ear
GO:0072086	specification of loop of Henle identity	4	3	0.53	0.00851	BP	Ear
GO:0060216	definitive hemopoiesis	14	6	1.87	0.00953	BP	Ear
GO:0090103	cochlea morphogenesis	11	5	1.47	0.00958	BP	Ear
GO:0001228	DNA-binding transcription activator activity, RNA polymerase II-specific	191	46	24.33	6.9e-06	MF	Ear
GO:0001227	DNA-binding transcription repressor activity, RNA polymerase II-specific	106	30	13.5	1.1e-05	MF	Ear
GO:0000981	DNA-binding transcription factor activity, RNA polymerase II-specific	290	82	36.94	0.0001	MF	Ear
GO:0008013	beta-catenin binding	30	11	3.82	0.00071	MF	Ear
GO:0030332	cyclin binding	7	4	0.89	0.00662	MF	Ear
GO:0071837	HMG box domain binding	7	4	0.89	0.00662	MF	Ear
GO:0034713	type I transforming growth factor beta receptor binding	4	3	0.51	0.00744	MF	Ear
GO:0000978	RNA polymerase II cis-regulatory region sequence-specific DNA binding	81	21	10.32	0.008	MF	Ear
GO:0005667	transcription regulator complex	162	32	20.79	0.0005	CC	Ear
GO:0005634	nucleus	1653	250	212.15	0.004	CC	Ear
GO:0016235	aggresome	10	5	1.28	0.0049	CC	Ear
GO:0045944	positive regulation of transcription by RNA polymerase II	422	103	59.93	1.7e-09	BP	Duodenum
GO:0000122	negative regulation of transcription by RNA polymerase II	289	68	41.04	8.6e-06	BP	Duodenum
GO:0060021	roof of mouth development	44	17	6.25	6.7e-05	BP	Duodenum
GO:0060931	sinoatrial node cell development	4	4	0.57	0.0004	BP	Duodenum
GO:0001709	cell fate determination	25	15	3.55	0.00043	BP	Duodenum
GO:0048863	stem cell differentiation	104	26	14.77	0.00086	BP	Duodenum
GO:0021559	trigeminal nerve development	7	5	0.99	0.00093	BP	Duodenum
GO:0030522	intracellular receptor signaling pathway	95	21	13.49	0.0019	BP	Duodenum
GO:0060749	mammary gland alveolus development	11	6	1.56	0.00218	BP	Duodenum
GO:0051216	cartilage development	89	28	12.64	0.00227	BP	Duodenum
GO:0042474	middle ear morphogenesis	15	7	2.13	0.00256	BP	Duodenum
GO:0048645	animal organ formation	40	9	5.68	0.00284	BP	Duodenum
GO:0070315	G1 to G0 transition involved in cell differentiation	3	3	0.43	0.00285	BP	Duodenum
GO:2000741	positive regulation of mesenchymal stem cell differentiation	3	3	0.43	0.00285	BP	Duodenum
GO:0007406	negative regulation of neuroblast proliferation	3	3	0.43	0.00285	BP	Duodenum
GO:0021615	glossopharyngeal nerve morphogenesis	3	3	0.43	0.00285	BP	Duodenum
GO:0035284	brain segmentation	3	3	0.43	0.00285	BP	Duodenum
GO:0001706	endoderm formation	19	4	2.7	0.00287	BP	Duodenum
GO:0035904	aorta development	29	11	4.12	0.00335	BP	Duodenum
GO:0001764	neuron migration	66	16	9.37	0.00358	BP	Duodenum
GO:0035115	embryonic forelimb morphogenesis	24	9	3.41	0.00393	BP	Duodenum
GO:0003203	endocardial cushion morphogenesis	18	8	2.56	0.00468	BP	Duodenum
GO:0060509	type I pneumocyte differentiation	6	4	0.85	0.00476	BP	Duodenum
GO:0032689	negative regulation of type II interferon production	6	4	0.85	0.00476	BP	Duodenum
GO:0003148	outflow tract septum morphogenesis	13	6	1.85	0.00563	BP	Duodenum
GO:0045787	positive regulation of cell cycle	90	14	12.78	0.0058	BP	Duodenum
GO:0043066	negative regulation of apoptotic process	199	43	28.26	0.00634	BP	Duodenum
GO:0032332	positive regulation of chondrocyte differentiation	10	5	1.42	0.00771	BP	Duodenum
GO:0048704	embryonic skeletal system morphogenesis	53	19	7.53	0.00799	BP	Duodenum
GO:0001655	urogenital system development	28	9	3.98	0.00972	BP	Duodenum
GO:0071625	vocalization behavior	9	5	1.28	0.00981	BP	Duodenum
GO:0060644	mammary gland epithelial cell differentiation	10	5	1.42	0.00982	BP	Duodenum
GO:0008406	gonad development	70	17	9.94	0.00993	BP	Duodenum
GO:0001228	DNA-binding transcription activator activity, RNA polymerase II-specific	191	56	26.19	5.1e-09	MF	Duodenum
GO:0001227	DNA-binding transcription repressor activity, RNA polymerase II-specific	106	33	14.54	2e-06	MF	Duodenum
GO:0000981	DNA-binding transcription factor activity, RNA polymerase II-specific	290	92	39.77	0.00017	MF	Duodenum
GO:0008013	beta-catenin binding	30	12	4.11	0.00032	MF	Duodenum
GO:0001972	retinoic acid binding	5	4	0.69	0.00156	MF	Duodenum
GO:0003700	DNA-binding transcription factor activity	314	101	43.06	0.00277	MF	Duodenum
GO:0004879	nuclear receptor activity	10	5	1.37	0.00661	MF	Duodenum
GO:0050839	cell adhesion molecule binding	40	10	5.49	0.00858	MF	Duodenum
GO:0035255	ionotropic glutamate receptor binding	4	3	0.55	0.00921	MF	Duodenum
GO:0045295	gamma-catenin binding	4	3	0.55	0.00921	MF	Duodenum
GO:0005667	transcription regulator complex	162	39	21.69	2.3e-05	CC	Duodenum
GO:0005634	nucleus	1653	277	221.33	2.4e-05	CC	Duodenum
GO:0005654	nucleoplasm	993	157	132.96	0.0013	CC	Duodenum
GO:0000122	negative regulation of transcription by RNA polymerase II	289	90	53.79	6e-08	BP	Blood
GO:0045944	positive regulation of transcription by RNA polymerase II	422	120	78.54	1.1e-07	BP	Blood
GO:0045668	negative regulation of osteoblast differentiation	29	14	5.4	0.00026	BP	Blood
GO:0048538	thymus development	20	10	3.72	0.00142	BP	Blood
GO:0001974	blood vessel remodeling	14	8	2.61	0.00144	BP	Blood
GO:0035176	social behavior	17	9	3.16	0.00148	BP	Blood
GO:0045665	negative regulation of neuron differentiation	41	17	7.63	0.00211	BP	Blood
GO:0060037	pharyngeal system development	17	9	3.16	0.00247	BP	Blood
GO:0090336	positive regulation of brown fat cell differentiation	7	5	1.3	0.00332	BP	Blood
GO:0001655	urogenital system development	28	8	5.21	0.00334	BP	Blood
GO:0001709	cell fate determination	25	15	4.65	0.00412	BP	Blood
GO:0032332	positive regulation of chondrocyte differentiation	10	6	1.86	0.00432	BP	Blood
GO:0070830	bicellular tight junction assembly	11	6	2.05	0.00505	BP	Blood
GO:0048752	semicircular canal morphogenesis	5	4	0.93	0.00507	BP	Blood
GO:0072197	ureter morphogenesis	5	4	0.93	0.00507	BP	Blood
GO:0071679	commissural neuron axon guidance	5	4	0.93	0.00507	BP	Blood
GO:0021794	thalamus development	5	4	0.93	0.00507	BP	Blood
GO:0021798	forebrain dorsal/ventral pattern formation	5	4	0.93	0.00507	BP	Blood
GO:0010628	positive regulation of gene expression	286	65	53.23	0.00512	BP	Blood
GO:1990830	cellular response to leukemia inhibitory factor	27	11	5.03	0.00613	BP	Blood
GO:0048645	animal organ formation	40	17	7.44	0.00623	BP	Blood
GO:0060674	placenta blood vessel development	11	7	2.05	0.00635	BP	Blood
GO:0043586	tongue development	10	6	1.86	0.00638	BP	Blood
GO:1902036	regulation of hematopoietic stem cell differentiation	3	3	0.56	0.00642	BP	Blood
GO:0035284	brain segmentation	3	3	0.56	0.00642	BP	Blood
GO:0070315	G1 to G0 transition involved in cell differentiation	3	3	0.56	0.00642	BP	Blood
GO:2000741	positive regulation of mesenchymal stem cell differentiation	3	3	0.56	0.00642	BP	Blood
GO:0021615	glossopharyngeal nerve morphogenesis	3	3	0.56	0.00642	BP	Blood
GO:0001706	endoderm formation	19	4	3.54	0.00648	BP	Blood
GO:0001568	blood vessel development	226	66	42.06	0.00684	BP	Blood
GO:0030878	thyroid gland development	17	8	3.16	0.00688	BP	Blood
GO:0006260	DNA replication	47	12	8.75	0.00751	BP	Blood
GO:0045165	cell fate commitment	122	47	22.71	0.00866	BP	Blood
GO:0060021	roof of mouth development	44	16	8.19	0.00904	BP	Blood
GO:0048704	embryonic skeletal system morphogenesis	53	23	9.86	0.00963	BP	Blood
GO:0001228	DNA-binding transcription activator activity, RNA polymerase II-specific	191	67	35.59	2.1e-08	MF	Blood
GO:0001227	DNA-binding transcription repressor activity, RNA polymerase II-specific	106	40	19.75	2.1e-06	MF	Blood
GO:0008013	beta-catenin binding	30	16	5.59	1.9e-05	MF	Blood
GO:0046983	protein dimerization activity	261	58	48.63	0.0015	MF	Blood
GO:0050839	cell adhesion molecule binding	40	11	7.45	0.0033	MF	Blood
GO:0000978	RNA polymerase II cis-regulatory region sequence-specific DNA binding	81	27	15.09	0.0041	MF	Blood
GO:0003682	chromatin binding	182	48	33.91	0.0062	MF	Blood
GO:0000981	DNA-binding transcription factor activity, RNA polymerase II-specific	290	105	54.03	0.0091	MF	Blood
GO:0005634	nucleus	1653	356	300.07	1.2e-05	CC	Blood
GO:0005667	transcription regulator complex	162	43	29.41	0.0002	CC	Blood
GO:0005654	nucleoplasm	993	203	180.26	0.0026	CC	Blood
GO:0045944	positive regulation of transcription by RNA polymerase II	422	110	68.44	1.3e-08	BP	Abomasum
GO:0000122	negative regulation of transcription by RNA polymerase II	289	69	46.87	0.00029	BP	Abomasum
GO:0008406	gonad development	70	15	11.35	0.00068	BP	Abomasum
GO:2000543	positive regulation of gastrulation	4	4	0.65	0.00069	BP	Abomasum
GO:0030522	intracellular receptor signaling pathway	95	22	15.41	0.00144	BP	Abomasum
GO:0003272	endocardial cushion formation	12	6	1.95	0.00174	BP	Abomasum
GO:0003148	outflow tract septum morphogenesis	13	7	2.11	0.00199	BP	Abomasum
GO:0043473	pigmentation	20	10	3.24	0.00292	BP	Abomasum
GO:0060021	roof of mouth development	44	14	7.14	0.0039	BP	Abomasum
GO:0060749	mammary gland alveolus development	11	6	1.78	0.00401	BP	Abomasum
GO:0048645	animal organ formation	40	13	6.49	0.00416	BP	Abomasum
GO:0060674	placenta blood vessel development	11	6	1.78	0.00421	BP	Abomasum
GO:0051216	cartilage development	89	23	14.43	0.00423	BP	Abomasum
GO:0140052	cellular response to oxidised low-density lipoprotein particle stimulus	3	3	0.49	0.00425	BP	Abomasum
GO:1905072	cardiac jelly development	3	3	0.49	0.00425	BP	Abomasum
GO:0035284	brain segmentation	3	3	0.49	0.00425	BP	Abomasum
GO:0007406	negative regulation of neuroblast proliferation	3	3	0.49	0.00425	BP	Abomasum
GO:1905222	atrioventricular canal morphogenesis	3	3	0.49	0.00425	BP	Abomasum
GO:0070315	G1 to G0 transition involved in cell differentiation	3	3	0.49	0.00425	BP	Abomasum
GO:0021615	glossopharyngeal nerve morphogenesis	3	3	0.49	0.00425	BP	Abomasum
GO:0001706	endoderm formation	19	4	3.08	0.00428	BP	Abomasum
GO:0042474	middle ear morphogenesis	15	7	2.43	0.00556	BP	Abomasum
GO:0035904	aorta development	29	12	4.7	0.00663	BP	Abomasum
GO:0007498	mesoderm development	48	14	7.78	0.00766	BP	Abomasum
GO:0021895	cerebral cortex neuron differentiation	13	6	2.11	0.00777	BP	Abomasum
GO:0032689	negative regulation of type II interferon production	6	4	0.97	0.00781	BP	Abomasum
GO:0045165	cell fate commitment	122	41	19.79	0.00786	BP	Abomasum
GO:0009953	dorsal/ventral pattern formation	42	15	6.81	0.00822	BP	Abomasum
GO:0001764	neuron migration	66	19	10.7	0.00919	BP	Abomasum
GO:0001228	DNA-binding transcription activator activity, RNA polymerase II-specific	191	54	29.99	3.8e-06	MF	Abomasum
GO:0001227	DNA-binding transcription repressor activity, RNA polymerase II-specific	106	35	16.64	5.4e-06	MF	Abomasum
GO:0000981	DNA-binding transcription factor activity, RNA polymerase II-specific	290	95	45.53	1.2e-05	MF	Abomasum
GO:0005634	nucleus	1653	301	255.01	0.0013	CC	Abomasum
GO:0005667	transcription regulator complex	162	37	24.99	0.0017	CC	Abomasum
GO:0005654	nucleoplasm	993	171	153.19	0.0074	CC	Abomasum
